# Supplementary material for: Whole-Genome Sequencing and Analysis Reveals Plant Growth-Promoting Properties and Biocontrol Potential of the Crotalaria retusa Endophytic Bacillus velezensis Strain G2T39
Source: Microorganisms. 2026 Jan 7;14(1):123. doi: 10.3390/microorganisms14010123 (PMC12843875; doi:10.3390/microorganisms14010123)
Supplement: Supplementary file 1 [file microorganisms-14-00123-s001.zip]

Archive with 4 entries (4 files):
- Supplementary figure.pdf
- Supplementary table S1.pdf
- supplementary table S2.xlsx
- supplementary table S3.xlsx
