# Supplementary material for: Whole-Genome Sequencing and Analysis Reveals Plant Growth-Promoting Properties and Biocontrol Potential of the Crotalaria retusa Endophytic Bacillus velezensis Strain G2T39
Source: Microorganisms. 2026 Jan 7;14(1):123. doi: 10.3390/microorganisms14010123 (PMC12843875; doi:10.3390/microorganisms14010123)
Supplement: Supplementary file 1 [file microorganisms-14-00123-s001.zip › supplementary table S2.xlsx]

## Sheet: G2T39.LaMBB09.cazy.list.anno
Gene_id	Identity	E_value	Subject_id	Protein_Name	Subject_class	EC#	Uniprot_ID	Organism	Known_Activities	Note
G2T39.LaMBB09GL000019	100.0	1.3e-247	AMQ72537.1	BAMY6614_03945	CBM50	--	--	Bacillus amyloliquefaciens UMAF6614	Modules of approx. 50 residues found attached to various enzymes from families GH18, GH19, GH23, GH24, GH25 and GH73, i.e. enzymes cleaving either chitin or peptidoglycan. Binding to chitopentaose demonstrated in the case of Pteris ryukyuensis chitinase A [Ohnuma T et al. (2008) J. Biol. Chem. 283:5178-87 (PMID: 18083709)]. CBM50 modules are also found in a multitude of other enzymes targeting th…	NA
G2T39.LaMBB09GL000019	100.0	1.3e-247	AMQ72537.1	BAMY6614_03945	GH18	--	--	Bacillus amyloliquefaciens UMAF6614	Nod factor hydrolase (EC 3.2.1.-);Chitin exo-Î²-1,4-N-acetylglucosaminidase (EC 3.2.1.-);Di-N-acetylchitobiase / reducing-end exo-hexosaminidase (EC 3.2.1.-);Peptidoglycan endo-Î²-1,4-N-acetylglucosaminidase (EC 3.2.1.-);Chitosanase (EC 3.2.1.132);Chitinase (EC 3.2.1.14);Chitin exo-Î²-1,4-N-acetylglucobiosaminidase (EC 3.2.1.200);[reducing end] exo-chitinase (EC 3.2.1.201);Î²-N-acetylhexosaminida…	NA
G2T39.LaMBB09GL000045	40.5	2.7e-35	QJX76882.1	FDZ14_11970	CBM50	--	--	Priestia megaterium FDU301	Modules of approx. 50 residues found attached to various enzymes from families GH18, GH19, GH23, GH24, GH25 and GH73, i.e. enzymes cleaving either chitin or peptidoglycan. Binding to chitopentaose demonstrated in the case of Pteris ryukyuensis chitinase A [Ohnuma T et al. (2008) J. Biol. Chem. 283:5178-87 (PMID: 18083709)]. CBM50 modules are also found in a multitude of other enzymes targeting th…	NA
G2T39.LaMBB09GL000075	45.9	5.8e-119	VUW72999.1	CB5_LOCUS23584	AA1	--	--	Ananas comosus var. bracteatus	[copper-containing] dihydrogeodin oxidase (EC 1.10.3.-);Laccase / p-diphenol:oxygen oxidoreductase (EC 1.10.3.2);	NA
G2T39.LaMBB09GL000088	64.2	9.3e-173	QGN28876.1	GFU50_04915 (LysS)	GT119	--	--	Enterococcus casseliflavus EC291	Peptidoglycan glycosyltransferase (EC 2.4.1.129);	NA
G2T39.LaMBB09GL000103	40.5	9.2e-98	CAE6076421.1	AARE701A_ LOCUS 13549	GH27	--	--	Arabidopsis arenosa	Galactan:galactan Î±-galactosyltransferase (EC 2.4.1.-);Galactomannan exo-Î±-1,6-galactosidase (EC 3.2.1.-);Î±-galactosidase (EC 3.2.1.22);Î±-N-acetylgalactosaminidase (EC 3.2.1.49);[retaining] Î²-L-arabinopyranosidase / Î²-L-arabinosidase (EC 3.2.1.88);[retaining] isomalto-dextranase (EC 3.2.1.94);	NA
G2T39.LaMBB09GL000120	42.8	2.3e-139	WVN85722.1	L203_100873	GH31	--	--	Cryptococcus depauperatus CBS 7841	Oligosaccharide Î±-4-glucosyltransferase (EC 2.4.1.161);Î±-6-glucosyltransferase (EC 2.4.1.24);Î±-3-isomaltosyltransferase / cycloalternan-forming enzyme (EC 2.4.1.387);Exo-Î±-1,4-galactosidase (EC 3.2.1.-);[retaining] oligo-Î±-1,6-glucosidase (EC 3.2.1.10);Dextranase (EC 3.2.1.11);Î±-xylosidase (EC 3.2.1.177);Sulfoquinovosidase (EC 3.2.1.199);Î±-glucosidase (EC 3.2.1.20);[retaining] cycloalterna…	NA
G2T39.LaMBB09GL000121	40.4	3.8e-28	ANZ19938.1	SNOUR_33535	CBM13	--	--	Streptomyces noursei ATCC 11455	Modules of approx. 150 residues which always appear as a threefold internal repeat. The only apparent exception to this, xylanase II of Actinomadura sp. FC7 (GenBank U08894), is in fact not completely sequenced. These modules were first identified in several plant lectins such as ricin or agglutinin of Ricinus communis which bind galactose residues. The three-dimensional structure of a plant lect…	NA
G2T39.LaMBB09GL000127	53.2	3.4e-76	ASV72209.1	ribosomal protein L2 (chloroplast) (Rpl2)	GH34	--	--	Tripsacinae sp. MTP	Exo-Î±-sialidase (EC 3.2.1.18);	NA
G2T39.LaMBB09GL000133	100.0	1.6e-56	WVN54820.1	VP472_00820 (RpsH)	GT9	--	--	Bacillus sp. MT(2024)	LPS Î²-N-acetylglucosaminyltransferase (EC 2.4.1.56);LOS Î±-1,6-heptosyltransferase (EC 2.4.99.-);LPS Î±-1,6-heptosyltransferase (EC 2.4.99.-);Heptosyltransferase (EC 2.4.99.-);	NA
G2T39.LaMBB09GL000157	99.6	7.5e-139	QZY33046.1	BAJP3144_00940 (PdaB)	CE4	--	--	Bacillus amyloliquefaciens JP3144	Chitin oligosaccharide deacetylase (EC 3.1.1.-);Acetylesterase (EC 3.1.1.6);Acetylxylan esterase (EC 3.1.1.72);LPS deacetylase (EC 3.5.1.-);Poly-Î²-1,6-N-acetylglucosamine deacetylase (EC 3.5.1.-);Peptidoglycan N-acetylglucosamine deacetylase (EC 3.5.1.104);Chitin deacetylase (EC 3.5.1.41);	NA
G2T39.LaMBB09GL000171	78.5	8.2e-191	WNV79978.1	RUL31_01020	GH171	--	--	Bacillus atrophaeus CD303	Peptidoglycan Î²-N-acetylmuramidase (EC 3.2.1.92);	NA
G2T39.LaMBB09GL000172	76.6	8.2e-283	WFE14420.1	P4829_01025	GH3	--	--	Bacillus atrophaeus MBLB1156	[retaining] Î²-NAcetylglucosaminoside phosphorylase (EC 2.4.1.-);Î²-glycan phosphorylase (EC 2.4.1.-);MLG exo-Î²-1,4-glucosidase (EC 3.2.1.-);[retaining] xyloglucan-specific exo-Î²-1,4-glucosidase (EC 3.2.1.-);Î±-L-arabinopyranosidase (EC 3.2.1.-);Avenacinase (EC 3.2.1.-);Î²-1,2-glucosidase (EC 3.2.1.-);Î²-1,6-glucosidase (EC 3.2.1.-);D-4,5-unsaturated Î²-glucuronyl hydrolase (EC 3.2.1.-);Exo-Î²-…	NA
G2T39.LaMBB09GL000175	49.8	1.3e-71	WJS81892.1	KFZ55_11745 (MurQ)	GH170	--	--	Tetragenococcus halophilus SNTH-1	6-phospho- N-acetylmuramidase (EC 3.2.1.-);	NA
G2T39.LaMBB09GL000194	42.0	3.9e-101	QXF33454.1	B0X70_10105	GH13	--	--	Photorhabdus akhurstii 0813-124 phase II	[retaining] Î±-glucoside phosphorylase	(EC 2.4.1.-);[retaining] Î±-maltosyltransferase (EC 2.4.1.-);[retaining] Î±-transglucosidase / Î±-glucosyltransferase (EC 2.4.1.-);[retaining] acarviosyltransferase (EC 2.4.1.-);Î±-1,6-maltooligosyltransferase (EC 2.4.1.-);Î±-glucosyltransferase (EC 2.4.1.-);Oligosaccharide Î±-4-glucosyltransferase (EC 2.4.1.161);[retaining] Î±-1,4-glucan branching enzyme (EC 2.4.1.18);[retaining] cyclomaltodextr…
G2T39.LaMBB09GL000207	99.8	0.0e+00	QLG06012.1	GJS30_02455	GT2	--	--	Bacillus velezensis LABIM22	GDP-Man Î±-mannosyltransferase (EC 2.4.1.-);GDP-Man: Î²-mannosyltransferase (EC 2.4.1.-);GDP-Î²-L-Fuc : D-Glc-Î²-1,3-D-GalNAc-PP-Ph Î±-1,4-L-fucosyltransferase (EC 2.4.1.-);Hexosyltransferases (EC 2.4.1.-);LOS Î²-1,4-glucosyltransferase (EC 2.4.1.-);N-acetylgalactosaminyltransferase (EC 2.4.1.-);N-acetylglucosaminyltransferase (EC 2.4.1.-);UDP-Gal: Î±-GlcNAc-PP-lipid Î²-1,3-galactosyltransferase …	NA
G2T39.LaMBB09GL000215	98.1	0.0e+00	WBQ89299.1	OVA33_03170	GH0	--	--	Bacillus sp. KICET-1	Glycoside hydrolases not yet assigned to a family.	NA
G2T39.LaMBB09GL000240	47.0	7.9e-131	QLG50173.1	HYG82_15575	CBM6	--	--	Natrinema halophilum YPL8	Modules of approx. 120 residues. The cellulose-binding function has been demonstrated in one case on amorphous cellulose and Î²-1,4-xylan. Some of these modules also bind Î²-1,3-glucan, Î²-1,3-1,4-glucan, and Î²-1,4-glucan.	NA
G2T39.LaMBB09GL000255	52.1	6.5e-30	QCK81909.1	E5Z46_06240	CBM50	--	--	Geobacillus kaustophilus NBRC 102445	Modules of approx. 50 residues found attached to various enzymes from families GH18, GH19, GH23, GH24, GH25 and GH73, i.e. enzymes cleaving either chitin or peptidoglycan. Binding to chitopentaose demonstrated in the case of Pteris ryukyuensis chitinase A [Ohnuma T et al. (2008) J. Biol. Chem. 283:5178-87 (PMID: 18083709)]. CBM50 modules are also found in a multitude of other enzymes targeting th…	NA
G2T39.LaMBB09GL000258	99.3	0.0e+00	QOE04477.1	BAMOH1_01490	GH13	--	--	Bacillus amyloliquefaciens MOH1-5b	[retaining] Î±-glucoside phosphorylase	(EC 2.4.1.-);[retaining] Î±-maltosyltransferase (EC 2.4.1.-);[retaining] Î±-transglucosidase / Î±-glucosyltransferase (EC 2.4.1.-);[retaining] acarviosyltransferase (EC 2.4.1.-);Î±-1,6-maltooligosyltransferase (EC 2.4.1.-);Î±-glucosyltransferase (EC 2.4.1.-);Oligosaccharide Î±-4-glucosyltransferase (EC 2.4.1.161);[retaining] Î±-1,4-glucan branching enzyme (EC 2.4.1.18);[retaining] cyclomaltodextr…
G2T39.LaMBB09GL000277	99.6	8.7e-285	AFJ60368.1	MUS_0286 (AmyE)	CBM26	--	--	Bacillus amyloliquefaciens Y2	Starch-binding function demonstrated in two cases.	NA
G2T39.LaMBB09GL000277	99.6	8.7e-285	AFJ60368.1	MUS_0286 (AmyE)	GH13	--	--	Bacillus amyloliquefaciens Y2	[retaining] Î±-glucoside phosphorylase	(EC 2.4.1.-);[retaining] Î±-maltosyltransferase (EC 2.4.1.-);[retaining] Î±-transglucosidase / Î±-glucosyltransferase (EC 2.4.1.-);[retaining] acarviosyltransferase (EC 2.4.1.-);Î±-1,6-maltooligosyltransferase (EC 2.4.1.-);Î±-glucosyltransferase (EC 2.4.1.-);Oligosaccharide Î±-4-glucosyltransferase (EC 2.4.1.161);[retaining] Î±-1,4-glucan branching enzyme (EC 2.4.1.18);[retaining] cyclomaltodextr…
G2T39.LaMBB09GL000293	85.0	2.6e-157	USP95845.1	MKF32_01720 (CaH)	CE7	--	--	Bacillus vallismortis BL01	Carboxylic ester hydrolase (EC 3.1.1.-);Cephalosporin-C deacetylase (EC 3.1.1.41);Acetylxylan esterase (EC 3.1.1.72);	NA
G2T39.LaMBB09GL000310	95.6	4.2e-282	ASF27570.1	WV34_01720	GH1	--	--	Bacillus amyloliquefaciens MT45	[retaining] anthocyanin 5-O-glucosyltransferase / 5-O-transglucosidase (EC 2.4.1.-);[retaining] anthocyanin 7-O-glucosyltransferase / 7-O-transglucosidase (EC 2.4.1.-);[retaining] Î²-transglucosidase (EC 2.4.1.-);Î±-L-arabinopyranosidase (EC 3.2.1.-);Î²-1,2-glucosidase (EC 3.2.1.-);Î²-rutinosidase /Î±-L-rhamnose-(1,6)-Î²-D-glucosidase (EC 3.2.1.-);Isoflavone 7-O-glucosyl Î²-glucosidase (EC 3.2.1.…	NA
G2T39.LaMBB09GL000337	53.7	2.5e-177	WOV61260.1	R5H20_02570 (fragment)	GH0	--	--	Bacillus sp. KICET-3	Glycoside hydrolases not yet assigned to a family.	NA
G2T39.LaMBB09GL000409	96.7	1.1e-199	QEQ05661.1	ETZ92_015840	GH126	--	--	Bacillus velezensis ZeaDK315Endobac16	[retaining] Î±-amylase (EC 3.2.1.1);	NA
G2T39.LaMBB09GL000413	100.0	1.6e-239	QGU46323.1	GG619_02265	GT2	--	--	Bacillus velezensis HN-Q-8	GDP-Man Î±-mannosyltransferase (EC 2.4.1.-);GDP-Man: Î²-mannosyltransferase (EC 2.4.1.-);GDP-Î²-L-Fuc : D-Glc-Î²-1,3-D-GalNAc-PP-Ph Î±-1,4-L-fucosyltransferase (EC 2.4.1.-);Hexosyltransferases (EC 2.4.1.-);LOS Î²-1,4-glucosyltransferase (EC 2.4.1.-);N-acetylgalactosaminyltransferase (EC 2.4.1.-);N-acetylglucosaminyltransferase (EC 2.4.1.-);UDP-Gal: Î±-GlcNAc-PP-lipid Î²-1,3-galactosyltransferase …	NA
G2T39.LaMBB09GL000418	100.0	1.5e-63	QZY33268.1	BAJP3144_02210	CBM50	--	--	Bacillus amyloliquefaciens JP3144	Modules of approx. 50 residues found attached to various enzymes from families GH18, GH19, GH23, GH24, GH25 and GH73, i.e. enzymes cleaving either chitin or peptidoglycan. Binding to chitopentaose demonstrated in the case of Pteris ryukyuensis chitinase A [Ohnuma T et al. (2008) J. Biol. Chem. 283:5178-87 (PMID: 18083709)]. CBM50 modules are also found in a multitude of other enzymes targeting th…	NA
G2T39.LaMBB09GL000571	76.8	2.2e-177	WNV80337.1	RUL31_03195	GT1	--	--	Bacillus atrophaeus CD303	C-glycosyltransferase (EC 2.4.-.-);Hexosyltransferases (EC 2.4.1.-);TDP-D-desosamine: macrolide D-desosaminyltransferase (EC 2.4.1.-);UDP-Arap: flavone-C-arabinosytransferase (EC 2.4.1.-);UDP-Glc: 6-hydroxyflavone Î²-glucosyltransferase (EC 2.4.1.-);UDP-Glc: 7-deoxyloganetic acid Î²-glucosyltransferase (EC 2.4.1.-);UDP-Glc: 7-deoxyloganetin Î²-glucosyltransferase (EC 2.4.1.-);UDP-Glc: anthocyanin…	NA
G2T39.LaMBB09GL000604	66.4	1.4e-126	QYO62262.1	JVX88_19390 (GroeL) (fragment)	GH13	--	--	Leptolyngbya sp. 7M	[retaining] Î±-glucoside phosphorylase	(EC 2.4.1.-);[retaining] Î±-maltosyltransferase (EC 2.4.1.-);[retaining] Î±-transglucosidase / Î±-glucosyltransferase (EC 2.4.1.-);[retaining] acarviosyltransferase (EC 2.4.1.-);Î±-1,6-maltooligosyltransferase (EC 2.4.1.-);Î±-glucosyltransferase (EC 2.4.1.-);Oligosaccharide Î±-4-glucosyltransferase (EC 2.4.1.161);[retaining] Î±-1,4-glucan branching enzyme (EC 2.4.1.18);[retaining] cyclomaltodextr…
G2T39.LaMBB09GL000670	62.8	5.2e-62	AWO73869.1	C1N76_04310	CBM50	--	--	Geobacillus thermoleovorans SGAir0734	Modules of approx. 50 residues found attached to various enzymes from families GH18, GH19, GH23, GH24, GH25 and GH73, i.e. enzymes cleaving either chitin or peptidoglycan. Binding to chitopentaose demonstrated in the case of Pteris ryukyuensis chitinase A [Ohnuma T et al. (2008) J. Biol. Chem. 283:5178-87 (PMID: 18083709)]. CBM50 modules are also found in a multitude of other enzymes targeting th…	NA
G2T39.LaMBB09GL000684	42.2	2.0e-69	QQO07014.1	JGR68_06250	GH23	--	--	Luteimonas sp. MC1750	Chitinase (EC 3.2.1.14);Lysozyme (EC 3.2.1.17);Peptidoglycan lytic transglycosylase / peptidoglycan lyase (EC 4.2.2.29);	NA
G2T39.LaMBB09GL000717	50.1	1.2e-114	QYU66396.1	J4558_15575 (PurH)	GH13	--	--	Leptolyngbya sp. 15MV	[retaining] Î±-glucoside phosphorylase	(EC 2.4.1.-);[retaining] Î±-maltosyltransferase (EC 2.4.1.-);[retaining] Î±-transglucosidase / Î±-glucosyltransferase (EC 2.4.1.-);[retaining] acarviosyltransferase (EC 2.4.1.-);Î±-1,6-maltooligosyltransferase (EC 2.4.1.-);Î±-glucosyltransferase (EC 2.4.1.-);Oligosaccharide Î±-4-glucosyltransferase (EC 2.4.1.161);[retaining] Î±-1,4-glucan branching enzyme (EC 2.4.1.18);[retaining] cyclomaltodextr…
G2T39.LaMBB09GL000782	100.0	4.0e-179	AKD21326.1	XM40_03485	GT0	--	--	Bacillus amyloliquefaciens L-S60	Glycosyltransferases not yet assigned to a family	NA
G2T39.LaMBB09GL000783	99.0	3.8e-222	WEU37768.1	NUW85_08040	GT2	--	--	Bacillus amyloliquefaciens MBLB0692	GDP-Man Î±-mannosyltransferase (EC 2.4.1.-);GDP-Man: Î²-mannosyltransferase (EC 2.4.1.-);GDP-Î²-L-Fuc : D-Glc-Î²-1,3-D-GalNAc-PP-Ph Î±-1,4-L-fucosyltransferase (EC 2.4.1.-);Hexosyltransferases (EC 2.4.1.-);LOS Î²-1,4-glucosyltransferase (EC 2.4.1.-);N-acetylgalactosaminyltransferase (EC 2.4.1.-);N-acetylglucosaminyltransferase (EC 2.4.1.-);UDP-Gal: Î±-GlcNAc-PP-lipid Î²-1,3-galactosyltransferase …	NA
G2T39.LaMBB09GL000784	100.0	6.2e-191	ATD75872.1	CLI98_02629	GT0	--	--	Bacillus velezensis SCGB 574	Glycosyltransferases not yet assigned to a family	NA
G2T39.LaMBB09GL000790	99.4	5.2e-210	QGU46570.1	GG619_03700	GT2	--	--	Bacillus velezensis HN-Q-8	GDP-Man Î±-mannosyltransferase (EC 2.4.1.-);GDP-Man: Î²-mannosyltransferase (EC 2.4.1.-);GDP-Î²-L-Fuc : D-Glc-Î²-1,3-D-GalNAc-PP-Ph Î±-1,4-L-fucosyltransferase (EC 2.4.1.-);Hexosyltransferases (EC 2.4.1.-);LOS Î²-1,4-glucosyltransferase (EC 2.4.1.-);N-acetylgalactosaminyltransferase (EC 2.4.1.-);N-acetylglucosaminyltransferase (EC 2.4.1.-);UDP-Gal: Î±-GlcNAc-PP-lipid Î²-1,3-galactosyltransferase …	NA
G2T39.LaMBB09GL000801	40.2	9.0e-61	CAG1830938.1	GSMUA_341920.1 (fragment)	GH28	--	--	Musa acuminata subsp. malaccensis Doubled-haploid Pahang (DH-Pahang)	Xylogalacturonan hydrolase (EC 3.2.1.-);Endo-polygalacturonase (EC 3.2.1.15);Rhamnogalacturonase (EC 3.2.1.171);Rhamnogalacturonan Î±-1,2-galacturonohydrolase (EC 3.2.1.173);Galacturonan Î±-1,4-galacturonidase (EC 3.2.1.67);Exo-poly-Î±-digalacturonosidase (EC 3.2.1.82);	NA
G2T39.LaMBB09GL000804	99.7	3.1e-207	AWM43292.1	BAALB65_04245	PL1	--	--	Bacillus amyloliquefaciens ALB65	Poly Î±-D-N-acetylgalactosaminuric acid lyase (EC 4.2.2.-);Pectin lyase (EC 4.2.2.10);Pectate lyase (EC 4.2.2.2);Exo-polygalacturonate lyase (EC 4.2.2.9);	NA
G2T39.LaMBB09GL000811	40.2	7.2e-21	QES48605.1	DEJ50_13010	CBM50	--	--	Streptomyces venezuelae ATCC 21782	Modules of approx. 50 residues found attached to various enzymes from families GH18, GH19, GH23, GH24, GH25 and GH73, i.e. enzymes cleaving either chitin or peptidoglycan. Binding to chitopentaose demonstrated in the case of Pteris ryukyuensis chitinase A [Ohnuma T et al. (2008) J. Biol. Chem. 283:5178-87 (PMID: 18083709)]. CBM50 modules are also found in a multitude of other enzymes targeting th…	NA
G2T39.LaMBB09GL000811	40.2	7.2e-21	QES48605.1	DEJ50_13010	GH0	--	--	Streptomyces venezuelae ATCC 21782	Glycoside hydrolases not yet assigned to a family.	NA
G2T39.LaMBB09GL000839	42.5	2.4e-98	QCH95999.1	CCU01_026480 (fragment)	GH13	--	--	Escherichia coli O145:NM FWSEC0002	[retaining] Î±-glucoside phosphorylase	(EC 2.4.1.-);[retaining] Î±-maltosyltransferase (EC 2.4.1.-);[retaining] Î±-transglucosidase / Î±-glucosyltransferase (EC 2.4.1.-);[retaining] acarviosyltransferase (EC 2.4.1.-);Î±-1,6-maltooligosyltransferase (EC 2.4.1.-);Î±-glucosyltransferase (EC 2.4.1.-);Oligosaccharide Î±-4-glucosyltransferase (EC 2.4.1.161);[retaining] Î±-1,4-glucan branching enzyme (EC 2.4.1.18);[retaining] cyclomaltodextr…
G2T39.LaMBB09GL000840	99.6	0.0e+00	QKP75242.1	HT132_16675 (TreC)	GH13	--	--	Bacillus amyloliquefaciens R8-25	[retaining] Î±-glucoside phosphorylase	(EC 2.4.1.-);[retaining] Î±-maltosyltransferase (EC 2.4.1.-);[retaining] Î±-transglucosidase / Î±-glucosyltransferase (EC 2.4.1.-);[retaining] acarviosyltransferase (EC 2.4.1.-);Î±-1,6-maltooligosyltransferase (EC 2.4.1.-);Î±-glucosyltransferase (EC 2.4.1.-);Oligosaccharide Î±-4-glucosyltransferase (EC 2.4.1.161);[retaining] Î±-1,4-glucan branching enzyme (EC 2.4.1.18);[retaining] cyclomaltodextr…
G2T39.LaMBB09GL000845	53.1	2.6e-196	WLR50338.1	LC040_13835	CBM50	--	--	Bacillus tianshenii KcN7-2	Modules of approx. 50 residues found attached to various enzymes from families GH18, GH19, GH23, GH24, GH25 and GH73, i.e. enzymes cleaving either chitin or peptidoglycan. Binding to chitopentaose demonstrated in the case of Pteris ryukyuensis chitinase A [Ohnuma T et al. (2008) J. Biol. Chem. 283:5178-87 (PMID: 18083709)]. CBM50 modules are also found in a multitude of other enzymes targeting th…	NA
G2T39.LaMBB09GL000864	100.0	1.5e-147	QLG06506.1	GJS30_05220 (PdaA)	CE4	--	--	Bacillus velezensis LABIM22	Chitin oligosaccharide deacetylase (EC 3.1.1.-);Acetylesterase (EC 3.1.1.6);Acetylxylan esterase (EC 3.1.1.72);LPS deacetylase (EC 3.5.1.-);Poly-Î²-1,6-N-acetylglucosamine deacetylase (EC 3.5.1.-);Peptidoglycan N-acetylglucosamine deacetylase (EC 3.5.1.104);Chitin deacetylase (EC 3.5.1.41);	NA
G2T39.LaMBB09GL000880	98.9	5.3e-260	AOO60744.1	BBJ33_04020	GH4	--	--	Bacillus velezensis M75	6-P-Î±-glucosidase (EC 3.2.1.122);Î±-glucuronidase (EC 3.2.1.139);Î±-glucosidase (EC 3.2.1.20);Î²-glucosidase (EC 3.2.1.21);Î±-galactosidase (EC 3.2.1.22);Galacturonan Î±-1,4-galacturonidase (EC 3.2.1.67);6-P-Î²-glucosidase (EC 3.2.1.86);	NA
G2T39.LaMBB09GL000882	60.0	1.3e-180	VEC47756.1	NCTC9652_00500 (GlcB) (fragment)	GH4	--	--	Klebsiella aerogenes NCTC9652	6-P-Î±-glucosidase (EC 3.2.1.122);Î±-glucuronidase (EC 3.2.1.139);Î±-glucosidase (EC 3.2.1.20);Î²-glucosidase (EC 3.2.1.21);Î±-galactosidase (EC 3.2.1.22);Galacturonan Î±-1,4-galacturonidase (EC 3.2.1.67);6-P-Î²-glucosidase (EC 3.2.1.86);	NA
G2T39.LaMBB09GL000883	99.4	0.0e+00	QTN96483.1	J6600_04155	GH0	--	--	Bacillus sp. LJBV19	Glycoside hydrolases not yet assigned to a family.	NA
G2T39.LaMBB09GL000918	100.0	4.3e-187	WVN55415.1	VP472_04215	GT2	--	--	Bacillus sp. MT(2024)	GDP-Man Î±-mannosyltransferase (EC 2.4.1.-);GDP-Man: Î²-mannosyltransferase (EC 2.4.1.-);GDP-Î²-L-Fuc : D-Glc-Î²-1,3-D-GalNAc-PP-Ph Î±-1,4-L-fucosyltransferase (EC 2.4.1.-);Hexosyltransferases (EC 2.4.1.-);LOS Î²-1,4-glucosyltransferase (EC 2.4.1.-);N-acetylgalactosaminyltransferase (EC 2.4.1.-);N-acetylglucosaminyltransferase (EC 2.4.1.-);UDP-Gal: Î±-GlcNAc-PP-lipid Î²-1,3-galactosyltransferase …	NA
G2T39.LaMBB09GL000989	47.2	1.9e-149	QHE51503.1	GS400_05415	CBM50	--	--	Pontibacillus sp. HMF3514	Modules of approx. 50 residues found attached to various enzymes from families GH18, GH19, GH23, GH24, GH25 and GH73, i.e. enzymes cleaving either chitin or peptidoglycan. Binding to chitopentaose demonstrated in the case of Pteris ryukyuensis chitinase A [Ohnuma T et al. (2008) J. Biol. Chem. 283:5178-87 (PMID: 18083709)]. CBM50 modules are also found in a multitude of other enzymes targeting th…	NA
G2T39.LaMBB09GL001001	50.9	1.2e-163	BEI59196.1	Blut17040_02250	GH130	--	--	Blautia luti JCM 17040	[inverting] Î²-mannoside phosphorylase (EC 2.4.1.-);Î²-1,3-oligomannan phosphorylase (EC 2.4.1.-);Î²-1,4-mannosylglucose phosphorylase (EC 2.4.1.281);Î²-1,4-mannooligosaccharide phosphorylase (EC 2.4.1.319);Î²-1,4-mannosyl-N-acetyl-glucosamine phosphorylase (EC 2.4.1.320);Î²-1,2-mannobiose phosphorylase (EC 2.4.1.339);Î²-1,2-oligomannan phosphorylase (EC 2.4.1.340);Î²-1,2-mannosidase (EC 3.2.1.19…	NA
G2T39.LaMBB09GL001007	100.0	6.9e-274	QKP75103.1	HT132_15830	CBM50	--	--	Bacillus amyloliquefaciens R8-25	Modules of approx. 50 residues found attached to various enzymes from families GH18, GH19, GH23, GH24, GH25 and GH73, i.e. enzymes cleaving either chitin or peptidoglycan. Binding to chitopentaose demonstrated in the case of Pteris ryukyuensis chitinase A [Ohnuma T et al. (2008) J. Biol. Chem. 283:5178-87 (PMID: 18083709)]. CBM50 modules are also found in a multitude of other enzymes targeting th…	NA
G2T39.LaMBB09GL001012	42.5	1.8e-85	UUI40410.1	NP440_02160	CBM50	--	--	Oceanobacillus oncorhynchi QA-1986 526	Modules of approx. 50 residues found attached to various enzymes from families GH18, GH19, GH23, GH24, GH25 and GH73, i.e. enzymes cleaving either chitin or peptidoglycan. Binding to chitopentaose demonstrated in the case of Pteris ryukyuensis chitinase A [Ohnuma T et al. (2008) J. Biol. Chem. 283:5178-87 (PMID: 18083709)]. CBM50 modules are also found in a multitude of other enzymes targeting th…	NA
G2T39.LaMBB09GL001013	99.2	3.0e-146	WBQ88667.1	OVA33_20145	CBM50	--	--	Bacillus sp. KICET-1	Modules of approx. 50 residues found attached to various enzymes from families GH18, GH19, GH23, GH24, GH25 and GH73, i.e. enzymes cleaving either chitin or peptidoglycan. Binding to chitopentaose demonstrated in the case of Pteris ryukyuensis chitinase A [Ohnuma T et al. (2008) J. Biol. Chem. 283:5178-87 (PMID: 18083709)]. CBM50 modules are also found in a multitude of other enzymes targeting th…	NA
G2T39.LaMBB09GL001036	99.6	1.9e-159	UMR27255.1	MK616_04990	CE4	--	--	Bacillus amyloliquefaciens WF2020	Chitin oligosaccharide deacetylase (EC 3.1.1.-);Acetylesterase (EC 3.1.1.6);Acetylxylan esterase (EC 3.1.1.72);LPS deacetylase (EC 3.5.1.-);Poly-Î²-1,6-N-acetylglucosamine deacetylase (EC 3.5.1.-);Peptidoglycan N-acetylglucosamine deacetylase (EC 3.5.1.104);Chitin deacetylase (EC 3.5.1.41);	NA
G2T39.LaMBB09GL001087	99.7	0.0e+00	AZJ45268.1	EG882_18980	GT51	--	--	Bacillus velezensis 1B-23	Peptidoglycan glycosyltransferase (EC 2.4.1.129);	NA
G2T39.LaMBB09GL001105	44.4	2.3e-46	WRR93760.1	U5921_01145	CBM12	--	--	Sinanaerobacter sp. ZZT-01	Modules of approx. 40-60 residues. The majority of these modules is found among chitinases where the function is chitin-binding. Distantly related to the CBM5 family.	NA
G2T39.LaMBB09GL001222	99.6	1.5e-122	QYC32277.1	J5X95_15065	GH23	--	--	Bacillus amyloliquefaciens GKT04	Chitinase (EC 3.2.1.14);Lysozyme (EC 3.2.1.17);Peptidoglycan lytic transglycosylase / peptidoglycan lyase (EC 4.2.2.29);	NA
G2T39.LaMBB09GL001274	99.2	9.8e-220	QZT42073.1	BAJP3042_06115	GH53	--	--	Bacillus amyloliquefaciens JP3042	Endo-Î²-1,4-galactanase (EC 3.2.1.89);	NA
G2T39.LaMBB09GL001276	54.8	1.6e-96	ADN17640.1	Cyan7822_5779	GT2	--	--	Gloeothece verrucosa PCC 7822	GDP-Man Î±-mannosyltransferase (EC 2.4.1.-);GDP-Man: Î²-mannosyltransferase (EC 2.4.1.-);GDP-Î²-L-Fuc : D-Glc-Î²-1,3-D-GalNAc-PP-Ph Î±-1,4-L-fucosyltransferase (EC 2.4.1.-);Hexosyltransferases (EC 2.4.1.-);LOS Î²-1,4-glucosyltransferase (EC 2.4.1.-);N-acetylgalactosaminyltransferase (EC 2.4.1.-);N-acetylglucosaminyltransferase (EC 2.4.1.-);UDP-Gal: Î±-GlcNAc-PP-lipid Î²-1,3-galactosyltransferase …	NA
G2T39.LaMBB09GL001280	99.4	6.0e-283	BBA75780.1	BVS141_12560	GH1	--	--	Bacillus velezensis S141	[retaining] anthocyanin 5-O-glucosyltransferase / 5-O-transglucosidase (EC 2.4.1.-);[retaining] anthocyanin 7-O-glucosyltransferase / 7-O-transglucosidase (EC 2.4.1.-);[retaining] Î²-transglucosidase (EC 2.4.1.-);Î±-L-arabinopyranosidase (EC 3.2.1.-);Î²-1,2-glucosidase (EC 3.2.1.-);Î²-rutinosidase /Î±-L-rhamnose-(1,6)-Î²-D-glucosidase (EC 3.2.1.-);Isoflavone 7-O-glucosyl Î²-glucosidase (EC 3.2.1.…	NA
G2T39.LaMBB09GL001292	100.0	1.7e-225	AHK48771.1	AJ82_06895	GT1	--	--	Bacillus velezensis TrigoCor1448	C-glycosyltransferase (EC 2.4.-.-);Hexosyltransferases (EC 2.4.1.-);TDP-D-desosamine: macrolide D-desosaminyltransferase (EC 2.4.1.-);UDP-Arap: flavone-C-arabinosytransferase (EC 2.4.1.-);UDP-Glc: 6-hydroxyflavone Î²-glucosyltransferase (EC 2.4.1.-);UDP-Glc: 7-deoxyloganetic acid Î²-glucosyltransferase (EC 2.4.1.-);UDP-Glc: 7-deoxyloganetin Î²-glucosyltransferase (EC 2.4.1.-);UDP-Glc: anthocyanin…	NA
G2T39.LaMBB09GL001311	99.4	8.5e-180	WVN55760.1	VP472_06160	CBM50	--	--	Bacillus sp. MT(2024)	Modules of approx. 50 residues found attached to various enzymes from families GH18, GH19, GH23, GH24, GH25 and GH73, i.e. enzymes cleaving either chitin or peptidoglycan. Binding to chitopentaose demonstrated in the case of Pteris ryukyuensis chitinase A [Ohnuma T et al. (2008) J. Biol. Chem. 283:5178-87 (PMID: 18083709)]. CBM50 modules are also found in a multitude of other enzymes targeting th…	NA
G2T39.LaMBB09GL001339	97.0	0.0e+00	WEU37287.1	NUW85_05360	GH0	--	--	Bacillus amyloliquefaciens MBLB0692	Glycoside hydrolases not yet assigned to a family.	NA
G2T39.LaMBB09GL001340	99.1	3.0e-123	QGT59050.1	GL331_11315	CBM50	--	--	Bacillus velezensis GA1	Modules of approx. 50 residues found attached to various enzymes from families GH18, GH19, GH23, GH24, GH25 and GH73, i.e. enzymes cleaving either chitin or peptidoglycan. Binding to chitopentaose demonstrated in the case of Pteris ryukyuensis chitinase A [Ohnuma T et al. (2008) J. Biol. Chem. 283:5178-87 (PMID: 18083709)]. CBM50 modules are also found in a multitude of other enzymes targeting th…	NA
G2T39.LaMBB09GL001353	100.0	4.3e-170	QGU47063.1	GG619_06440	CBM50	--	--	Bacillus velezensis HN-Q-8	Modules of approx. 50 residues found attached to various enzymes from families GH18, GH19, GH23, GH24, GH25 and GH73, i.e. enzymes cleaving either chitin or peptidoglycan. Binding to chitopentaose demonstrated in the case of Pteris ryukyuensis chitinase A [Ohnuma T et al. (2008) J. Biol. Chem. 283:5178-87 (PMID: 18083709)]. CBM50 modules are also found in a multitude of other enzymes targeting th…	NA
G2T39.LaMBB09GL001363	100.0	1.9e-182	QHK03877.1	C7M18_02774	GT2	--	--	Bacillus velezensis SRCM102755	GDP-Man Î±-mannosyltransferase (EC 2.4.1.-);GDP-Man: Î²-mannosyltransferase (EC 2.4.1.-);GDP-Î²-L-Fuc : D-Glc-Î²-1,3-D-GalNAc-PP-Ph Î±-1,4-L-fucosyltransferase (EC 2.4.1.-);Hexosyltransferases (EC 2.4.1.-);LOS Î²-1,4-glucosyltransferase (EC 2.4.1.-);N-acetylgalactosaminyltransferase (EC 2.4.1.-);N-acetylglucosaminyltransferase (EC 2.4.1.-);UDP-Gal: Î±-GlcNAc-PP-lipid Î²-1,3-galactosyltransferase …	NA
G2T39.LaMBB09GL001391	100.0	1.7e-219	QLG06969.1	GJS30_07795	GT2	--	--	Bacillus velezensis LABIM22	GDP-Man Î±-mannosyltransferase (EC 2.4.1.-);GDP-Man: Î²-mannosyltransferase (EC 2.4.1.-);GDP-Î²-L-Fuc : D-Glc-Î²-1,3-D-GalNAc-PP-Ph Î±-1,4-L-fucosyltransferase (EC 2.4.1.-);Hexosyltransferases (EC 2.4.1.-);LOS Î²-1,4-glucosyltransferase (EC 2.4.1.-);N-acetylgalactosaminyltransferase (EC 2.4.1.-);N-acetylglucosaminyltransferase (EC 2.4.1.-);UDP-Gal: Î±-GlcNAc-PP-lipid Î²-1,3-galactosyltransferase …	NA
G2T39.LaMBB09GL001392	45.5	2.4e-82	WWA19421.1	PZA12_13485	CBM0	--	--	Clostridium beijerinckii BRM001	Carbohydrate-binding modules not yet assigned to a family.	NA
G2T39.LaMBB09GL001397	45.0	9.8e-43	WCF09138.1	NDS46_04320	CBM12	--	--	Paenibacillus thiaminolyticus SY20	Modules of approx. 40-60 residues. The majority of these modules is found among chitinases where the function is chitin-binding. Distantly related to the CBM5 family.	NA
G2T39.LaMBB09GL001404	97.4	1.1e-238	QOQ56272.1	IL989_06465	CBM50	--	--	Bacillus amyloliquefaciens	Modules of approx. 50 residues found attached to various enzymes from families GH18, GH19, GH23, GH24, GH25 and GH73, i.e. enzymes cleaving either chitin or peptidoglycan. Binding to chitopentaose demonstrated in the case of Pteris ryukyuensis chitinase A [Ohnuma T et al. (2008) J. Biol. Chem. 283:5178-87 (PMID: 18083709)]. CBM50 modules are also found in a multitude of other enzymes targeting th…	NA
G2T39.LaMBB09GL001404	97.4	1.1e-238	QOQ56272.1	IL989_06465	GH18	--	--	Bacillus amyloliquefaciens	Nod factor hydrolase (EC 3.2.1.-);Chitin exo-Î²-1,4-N-acetylglucosaminidase (EC 3.2.1.-);Di-N-acetylchitobiase / reducing-end exo-hexosaminidase (EC 3.2.1.-);Peptidoglycan endo-Î²-1,4-N-acetylglucosaminidase (EC 3.2.1.-);Chitosanase (EC 3.2.1.132);Chitinase (EC 3.2.1.14);Chitin exo-Î²-1,4-N-acetylglucobiosaminidase (EC 3.2.1.200);[reducing end] exo-chitinase (EC 3.2.1.201);Î²-N-acetylhexosaminida…	NA
G2T39.LaMBB09GL001456	43.9	2.8e-13	QDL06764.1	DP114_01525 (fragment)	GH100	--	--	Brasilonema sennae CENA114	Î²-fructofuranosidase / invertase (EC 3.2.1.26);	NA
G2T39.LaMBB09GL001461	42.3	4.8e-30	QPA31836.1	ISX45_02180	CBM50	--	--	Anoxybacillus caldiproteolyticus U458	Modules of approx. 50 residues found attached to various enzymes from families GH18, GH19, GH23, GH24, GH25 and GH73, i.e. enzymes cleaving either chitin or peptidoglycan. Binding to chitopentaose demonstrated in the case of Pteris ryukyuensis chitinase A [Ohnuma T et al. (2008) J. Biol. Chem. 283:5178-87 (PMID: 18083709)]. CBM50 modules are also found in a multitude of other enzymes targeting th…	NA
G2T39.LaMBB09GL001478	68.1	2.2e-48	WRU96964.1	RYX51_07780	CBM50	--	--	Priestia filamentosa H146	Modules of approx. 50 residues found attached to various enzymes from families GH18, GH19, GH23, GH24, GH25 and GH73, i.e. enzymes cleaving either chitin or peptidoglycan. Binding to chitopentaose demonstrated in the case of Pteris ryukyuensis chitinase A [Ohnuma T et al. (2008) J. Biol. Chem. 283:5178-87 (PMID: 18083709)]. CBM50 modules are also found in a multitude of other enzymes targeting th…	NA
G2T39.LaMBB09GL001486	100.0	1.6e-89	QJC92217.1	HC661_14000	CBM50	--	--	Bacillus velezensis UCMB5140	Modules of approx. 50 residues found attached to various enzymes from families GH18, GH19, GH23, GH24, GH25 and GH73, i.e. enzymes cleaving either chitin or peptidoglycan. Binding to chitopentaose demonstrated in the case of Pteris ryukyuensis chitinase A [Ohnuma T et al. (2008) J. Biol. Chem. 283:5178-87 (PMID: 18083709)]. CBM50 modules are also found in a multitude of other enzymes targeting th…	NA
G2T39.LaMBB09GL001579	81.6	4.5e-186	AEP86466.1	GYO_1827	GT119	--	--	Bacillus spizizenii TU-B-10	Peptidoglycan glycosyltransferase (EC 2.4.1.129);	NA
G2T39.LaMBB09GL001586	47.2	2.7e-25	ASK36628.1	CEK62_19780 (fragment)	GT4	--	--	Alcanivorax sp. N3-2A	1L-myo-inositol-1-P Î±-N-acetylglucoaminyltransferase (EC 2.4.1.-);EPS Î±-1,6-galactosyltransferase (EC 2.4.1.-);GDP-Man : Î±-1,4-mannosyltransferase (EC 2.4.1.-);GDP-Man Î±-mannosyltransferase (EC 2.4.1.-);GDP-Man: Î±-1,3-mannosyltransferase (EC 2.4.1.-);GDP-Man:queuosine Î±-mannosyltransferase (EC 2.4.1.-);GDP-Rha: Î±-1,3-rhamnosyltransferase (EC 2.4.1.-);Hexosyltransferases (EC 2.4.1.-);LPS Î±…	NA
G2T39.LaMBB09GL001620	91.5	3.0e-192	WOQ72218.1	R0126_16630 (SpovE)	GT119	--	--	Bacillus stratosphericus AIMST-CREST02	Peptidoglycan glycosyltransferase (EC 2.4.1.129);	NA
G2T39.LaMBB09GL001621	81.4	4.5e-169	QZD59651.1	K4A85_01175 (MurG)	GT28	--	--	Bacillus pumilus EB130	UDP-Glc: 1,2-diacylglycerol 3-glucosyltransferase (EC 2.4.1.157);UDP-GlcNAc: undecaprenyldiphospho-muramoylpentapeptide Î²-1,4-N-acetylglucosaminyltransferase (EC 2.4.1.227);Digalactosyldiacylglycerol synthase (EC 2.4.1.241);Monogalactosyldiacylglycerol synthase (EC 2.4.1.46);	NA
G2T39.LaMBB09GL001665	43.8	2.1e-191	QBQ55251.1	E3U44_12565	CBM50	--	--	Nitrosococcus wardiae D1FHS	Modules of approx. 50 residues found attached to various enzymes from families GH18, GH19, GH23, GH24, GH25 and GH73, i.e. enzymes cleaving either chitin or peptidoglycan. Binding to chitopentaose demonstrated in the case of Pteris ryukyuensis chitinase A [Ohnuma T et al. (2008) J. Biol. Chem. 283:5178-87 (PMID: 18083709)]. CBM50 modules are also found in a multitude of other enzymes targeting th…	NA
G2T39.LaMBB09GL001677	42.4	1.9e-45	BCD96764.1	MARGE09_P0964 (fragment)	CBM2	--	--	Marinagarivorans cellulosilyticus GE09	Modules of approx. 100 residues and which are found in a large number of bacterial enzymes. The cellulose-binding function has been demonstrated in many cases. Several of these modules have been shown to also bind chitin or xylan.	NA
G2T39.LaMBB09GL001691	41.5	2.5e-22	QDL13133.1	DP113_01515 (fragment)	GH100	--	--	Brasilonema octagenarum UFV-E1	Î²-fructofuranosidase / invertase (EC 3.2.1.26);	NA
G2T39.LaMBB09GL001713	41.7	2.5e-115	WOL06554.1	Cni_G15288	GH19	--	--	Canna indica	Chitinase (EC 3.2.1.14);Lysozyme (EC 3.2.1.17);[reducing end] exo-chitinase (EC 3.2.1.201);	NA
G2T39.LaMBB09GL001757	49.1	3.7e-70	WJV41848.1	1-deoxy-D-xylulose-5-phosphate reductoisomerase (DxR) (fragment)	GH77	--	--	Phlomoides rotata	[retaining] 4-Î±-glucanotransferase / amylomaltase (EC 2.4.1.25);	NA
G2T39.LaMBB09GL001771	99.7	2.8e-183	QTN97280.1	J6600_08455	CE4	--	--	Bacillus sp. LJBV19	Chitin oligosaccharide deacetylase (EC 3.1.1.-);Acetylesterase (EC 3.1.1.6);Acetylxylan esterase (EC 3.1.1.72);LPS deacetylase (EC 3.5.1.-);Poly-Î²-1,6-N-acetylglucosamine deacetylase (EC 3.5.1.-);Peptidoglycan N-acetylglucosamine deacetylase (EC 3.5.1.104);Chitin deacetylase (EC 3.5.1.41);	NA
G2T39.LaMBB09GL001832	40.0	1.6e-43	UWP86175.1	Dfulv_18805	CBM13	--	--	Dactylosporangium fulvum NRRL B-16292	Modules of approx. 150 residues which always appear as a threefold internal repeat. The only apparent exception to this, xylanase II of Actinomadura sp. FC7 (GenBank U08894), is in fact not completely sequenced. These modules were first identified in several plant lectins such as ricin or agglutinin of Ricinus communis which bind galactose residues. The three-dimensional structure of a plant lect…	NA
G2T39.LaMBB09GL001849	69.1	3.0e-71	QED49335.1	FSZ17_19860	CBM50	--	--	Cytobacillus dafuensis FJAT-25496	Modules of approx. 50 residues found attached to various enzymes from families GH18, GH19, GH23, GH24, GH25 and GH73, i.e. enzymes cleaving either chitin or peptidoglycan. Binding to chitopentaose demonstrated in the case of Pteris ryukyuensis chitinase A [Ohnuma T et al. (2008) J. Biol. Chem. 283:5178-87 (PMID: 18083709)]. CBM50 modules are also found in a multitude of other enzymes targeting th…	NA
G2T39.LaMBB09GL001862	93.6	4.4e-273	BEV37593.1	BSB_06660 (XynB)	CBM91	--	--	Bacillus stercoris BST19	Binding to xylans (birchwood and oat spelt)	NA
G2T39.LaMBB09GL001862	93.6	4.4e-273	BEV37593.1	BSB_06660 (XynB)	GH43	--	--	Bacillus stercoris BST19	Î±-1,2-L-arabinofuranosidase (EC 3.2.1.-);Î±-1,3-L-arabinofuranosidase (EC 3.2.1.-);Î±-1,4-L-arabinofuranosidase (EC 3.2.1.-);Exo-1,4-Î²-xylosidase (EC 3.2.1.-);Exo-Î±-1,5-L-arabinofuranosidase (EC 3.2.1.-);Exo-Î²-1,3-galactanase (EC 3.2.1.145);Î²-D-galactofuranosidase (EC 3.2.1.146);Xylan Î²-1,4-xylosidase (EC 3.2.1.37);Î±-L-arabinofuranosidase (EC 3.2.1.55);Î²-1,3-xylosidase (EC 3.2.1.72);Endo-…	NA
G2T39.LaMBB09GL001864	54.9	1.4e-132	WMV36498.1	MTR67_029883	AA5	--	--	Solanum verrucosum	Raffinose oxidase (EC 1.1.3.-);Alcohol oxidase (EC 1.1.3.13);5-(hydroxymethyl)furfural oxidase (EC 1.1.3.47);Aryl alcohol oxidase (EC 1.1.3.7);Galactose oxidase (EC 1.1.3.9);Glyoxal oxidase (EC 1.2.3.15);	NA
G2T39.LaMBB09GL001885	100.0	3.6e-97	ARZ58148.1	BAGQ_1914 (CpbD)	AA10	--	--	Bacillus velezensis GQJK49	Lytic xylan monooxygenase / xylan oxidase (C4-dehydrogenating) (EC 1.14.99.-);Lytic chitin monooxygenase (EC 1.14.99.53);Lytic cellulose monooxygenase (C1-hydroxylating) (EC 1.14.99.54);Lytic cellulose monooxygenase (C4-dehydrogenating) (EC 1.14.99.56);	NA
G2T39.LaMBB09GL001891	77.4	0.0e+00	WOV62884.1	R5H20_11655	GH0	--	--	Bacillus sp. KICET-3	Glycoside hydrolases not yet assigned to a family.	NA
G2T39.LaMBB09GL001899	48.8	4.5e-13	BCB03490.1	KH172YL63_16230 (YneA)	CBM50	--	--	Bacillus sp. KH172YL63	Modules of approx. 50 residues found attached to various enzymes from families GH18, GH19, GH23, GH24, GH25 and GH73, i.e. enzymes cleaving either chitin or peptidoglycan. Binding to chitopentaose demonstrated in the case of Pteris ryukyuensis chitinase A [Ohnuma T et al. (2008) J. Biol. Chem. 283:5178-87 (PMID: 18083709)]. CBM50 modules are also found in a multitude of other enzymes targeting th…	NA
G2T39.LaMBB09GL001934	44.5	8.9e-58	QCK35669.1	ETT67_05500 (fragment)	GH3	--	--	Streptococcus pyogenes emm11	[retaining] Î²-NAcetylglucosaminoside phosphorylase (EC 2.4.1.-);Î²-glycan phosphorylase (EC 2.4.1.-);MLG exo-Î²-1,4-glucosidase (EC 3.2.1.-);[retaining] xyloglucan-specific exo-Î²-1,4-glucosidase (EC 3.2.1.-);Î±-L-arabinopyranosidase (EC 3.2.1.-);Avenacinase (EC 3.2.1.-);Î²-1,2-glucosidase (EC 3.2.1.-);Î²-1,6-glucosidase (EC 3.2.1.-);D-4,5-unsaturated Î²-glucuronyl hydrolase (EC 3.2.1.-);Exo-Î²-…	NA
G2T39.LaMBB09GL001944	99.1	1.2e-264	ADC54852.1	endoglucanase (EglII)	CBM3	--	D3Y2F0	Bacillus amyloliquefaciens PSM 3.1	Modules of approx. 150 residues found in bacterial enzymes. The cellulose-binding function has been demonstrated in many cases. In one instance binding to chitin has been reported.	NA
G2T39.LaMBB09GL001944	99.1	1.2e-264	ADC54852.1	endoglucanase (EglII)	GH5	3.2.1.4	D3Y2F0	Bacillus amyloliquefaciens PSM 3.1	[retaining] arabinoxylan-specific endo-Î²-1,4-xylanase (EC 3.2.1.-);Î²-1,3-mannanase (EC 3.2.1.-);Î²-rutinosidase /Î±-L-rhamnose-(1,6)-Î²-D-glucosidase (EC 3.2.1.-);Glucomannan-specific endo-Î²-1,4-glucanase (EC 3.2.1.-);Mannan exo-Î²-1,4-mannosidase (EC 3.2.1.-);Steryl Î²-glucosidase (EC 3.2.1.104);Endoglycosylceramidase (EC 3.2.1.123);Chitosanase (EC 3.2.1.132);Î²-D-galactofuranosidase (EC 3.2.…	NA
G2T39.LaMBB09GL001949	99.2	1.7e-154	CCG49960.1	BANAU_1939 (YnfF)	GH30	--	--	Bacillus velezensis YAU B9601-Y2	Î²-1,6-glucosidase (EC 3.2.1.-);Glucuronoxylan endo-Î²-1,4-xylanase (EC 3.2.1.-);Xylan exo-Î²-1,4-xylobiosidase (EC 3.2.1.-);Glucuronoarabinoxylan-specific endo-Î²-1,4-xylanase (EC 3.2.1.136);[inverting] oligosaccharide reducing-end xylanase (EC 3.2.1.156);Endo-Î²-1,6-galactanase (EC 3.2.1.164);Baicalin Î²-glucuronidase (EC 3.2.1.167);Î²-glucosidase (EC 3.2.1.21);Galactan exo-1,6-Î²-galactobiohyd…	NA
G2T39.LaMBB09GL001951	99.6	0.0e+00	AFJ62125.1	MUS_2166 (Xynd1)	CBM6	--	--	Bacillus amyloliquefaciens Y2	Modules of approx. 120 residues. The cellulose-binding function has been demonstrated in one case on amorphous cellulose and Î²-1,4-xylan. Some of these modules also bind Î²-1,3-glucan, Î²-1,3-1,4-glucan, and Î²-1,4-glucan.	NA
G2T39.LaMBB09GL001951	99.6	0.0e+00	AFJ62125.1	MUS_2166 (Xynd1)	GH43	--	--	Bacillus amyloliquefaciens Y2	Î±-1,2-L-arabinofuranosidase (EC 3.2.1.-);Î±-1,3-L-arabinofuranosidase (EC 3.2.1.-);Î±-1,4-L-arabinofuranosidase (EC 3.2.1.-);Exo-1,4-Î²-xylosidase (EC 3.2.1.-);Exo-Î±-1,5-L-arabinofuranosidase (EC 3.2.1.-);Exo-Î²-1,3-galactanase (EC 3.2.1.145);Î²-D-galactofuranosidase (EC 3.2.1.146);Xylan Î²-1,4-xylosidase (EC 3.2.1.37);Î±-L-arabinofuranosidase (EC 3.2.1.55);Î²-1,3-xylosidase (EC 3.2.1.72);Endo-…	NA
G2T39.LaMBB09GL001977	40.2	1.0e-70	ULU03728.1	L3Y34_016897	GT1	--	--	Caenorhabditis briggsae isolate QX1410_ONT	C-glycosyltransferase (EC 2.4.-.-);Hexosyltransferases (EC 2.4.1.-);TDP-D-desosamine: macrolide D-desosaminyltransferase (EC 2.4.1.-);UDP-Arap: flavone-C-arabinosytransferase (EC 2.4.1.-);UDP-Glc: 6-hydroxyflavone Î²-glucosyltransferase (EC 2.4.1.-);UDP-Glc: 7-deoxyloganetic acid Î²-glucosyltransferase (EC 2.4.1.-);UDP-Glc: 7-deoxyloganetin Î²-glucosyltransferase (EC 2.4.1.-);UDP-Glc: anthocyanin…	NA
G2T39.LaMBB09GL002034	99.0	3.4e-110	AVB11680.1	C3438_20495	GH23	--	--	Bacillus velezensis DKU_NT_04	Chitinase (EC 3.2.1.14);Lysozyme (EC 3.2.1.17);Peptidoglycan lytic transglycosylase / peptidoglycan lyase (EC 4.2.2.29);	NA
G2T39.LaMBB09GL002042	100.0	4.7e-159	QJD44076.1	D5H27_07385	CBM50	--	--	Bacillus velezensis JT3-1	Modules of approx. 50 residues found attached to various enzymes from families GH18, GH19, GH23, GH24, GH25 and GH73, i.e. enzymes cleaving either chitin or peptidoglycan. Binding to chitopentaose demonstrated in the case of Pteris ryukyuensis chitinase A [Ohnuma T et al. (2008) J. Biol. Chem. 283:5178-87 (PMID: 18083709)]. CBM50 modules are also found in a multitude of other enzymes targeting th…	NA
G2T39.LaMBB09GL002068	100.0	1.3e-241	QAR57033.1	EBA29_02006 (CwlS)	CBM50	--	--	Bacillus velezensis 83	Modules of approx. 50 residues found attached to various enzymes from families GH18, GH19, GH23, GH24, GH25 and GH73, i.e. enzymes cleaving either chitin or peptidoglycan. Binding to chitopentaose demonstrated in the case of Pteris ryukyuensis chitinase A [Ohnuma T et al. (2008) J. Biol. Chem. 283:5178-87 (PMID: 18083709)]. CBM50 modules are also found in a multitude of other enzymes targeting th…	NA
G2T39.LaMBB09GL002070	100.0	4.8e-228	QAR57035.1	EBA29_02008 (YojK)	GT1	--	--	Bacillus velezensis 83	C-glycosyltransferase (EC 2.4.-.-);Hexosyltransferases (EC 2.4.1.-);TDP-D-desosamine: macrolide D-desosaminyltransferase (EC 2.4.1.-);UDP-Arap: flavone-C-arabinosytransferase (EC 2.4.1.-);UDP-Glc: 6-hydroxyflavone Î²-glucosyltransferase (EC 2.4.1.-);UDP-Glc: 7-deoxyloganetic acid Î²-glucosyltransferase (EC 2.4.1.-);UDP-Glc: 7-deoxyloganetin Î²-glucosyltransferase (EC 2.4.1.-);UDP-Glc: anthocyanin…	NA
G2T39.LaMBB09GL002089	99.6	7.7e-289	QHQ59113.1	GWK37_19190	GH30	--	--	Bacillus velezensis CACC 316	Î²-1,6-glucosidase (EC 3.2.1.-);Glucuronoxylan endo-Î²-1,4-xylanase (EC 3.2.1.-);Xylan exo-Î²-1,4-xylobiosidase (EC 3.2.1.-);Glucuronoarabinoxylan-specific endo-Î²-1,4-xylanase (EC 3.2.1.136);[inverting] oligosaccharide reducing-end xylanase (EC 3.2.1.156);Endo-Î²-1,6-galactanase (EC 3.2.1.164);Baicalin Î²-glucuronidase (EC 3.2.1.167);Î²-glucosidase (EC 3.2.1.21);Galactan exo-1,6-Î²-galactobiohyd…	NA
G2T39.LaMBB09GL002090	88.7	6.7e-261	QHM13406.1	C7M29_01080 (BglA)	GH1	--	--	Bacillus subtilis SRCM102751	[retaining] anthocyanin 5-O-glucosyltransferase / 5-O-transglucosidase (EC 2.4.1.-);[retaining] anthocyanin 7-O-glucosyltransferase / 7-O-transglucosidase (EC 2.4.1.-);[retaining] Î²-transglucosidase (EC 2.4.1.-);Î±-L-arabinopyranosidase (EC 3.2.1.-);Î²-1,2-glucosidase (EC 3.2.1.-);Î²-rutinosidase /Î±-L-rhamnose-(1,6)-Î²-D-glucosidase (EC 3.2.1.-);Isoflavone 7-O-glucosyl Î²-glucosidase (EC 3.2.1.…	NA
G2T39.LaMBB09GL002095	54.5	3.3e-55	WBW95184.1	OW730_15985	CBM50	--	--	Oceanirhabdus sp. W0125-5	Modules of approx. 50 residues found attached to various enzymes from families GH18, GH19, GH23, GH24, GH25 and GH73, i.e. enzymes cleaving either chitin or peptidoglycan. Binding to chitopentaose demonstrated in the case of Pteris ryukyuensis chitinase A [Ohnuma T et al. (2008) J. Biol. Chem. 283:5178-87 (PMID: 18083709)]. CBM50 modules are also found in a multitude of other enzymes targeting th…	NA
G2T39.LaMBB09GL002116	99.6	3.2e-265	AFJ62285.1	MUS_2340 (CgeD)	GT2	--	--	Bacillus amyloliquefaciens Y2	GDP-Man Î±-mannosyltransferase (EC 2.4.1.-);GDP-Man: Î²-mannosyltransferase (EC 2.4.1.-);GDP-Î²-L-Fuc : D-Glc-Î²-1,3-D-GalNAc-PP-Ph Î±-1,4-L-fucosyltransferase (EC 2.4.1.-);Hexosyltransferases (EC 2.4.1.-);LOS Î²-1,4-glucosyltransferase (EC 2.4.1.-);N-acetylgalactosaminyltransferase (EC 2.4.1.-);N-acetylglucosaminyltransferase (EC 2.4.1.-);UDP-Gal: Î±-GlcNAc-PP-lipid Î²-1,3-galactosyltransferase …	NA
G2T39.LaMBB09GL002164	45.5	9.5e-34	APO29146.1	ORF (fragment)	GH1	--	--	uncultured bacterium	[retaining] anthocyanin 5-O-glucosyltransferase / 5-O-transglucosidase (EC 2.4.1.-);[retaining] anthocyanin 7-O-glucosyltransferase / 7-O-transglucosidase (EC 2.4.1.-);[retaining] Î²-transglucosidase (EC 2.4.1.-);Î±-L-arabinopyranosidase (EC 3.2.1.-);Î²-1,2-glucosidase (EC 3.2.1.-);Î²-rutinosidase /Î±-L-rhamnose-(1,6)-Î²-D-glucosidase (EC 3.2.1.-);Isoflavone 7-O-glucosyl Î²-glucosidase (EC 3.2.1.…	NA
G2T39.LaMBB09GL002178	90.9	1.3e-195	WWB80167.1	V5F86_11100	GT28	--	--	Bacillus spizizenii kcgeb_sc	UDP-Glc: 1,2-diacylglycerol 3-glucosyltransferase (EC 2.4.1.157);UDP-GlcNAc: undecaprenyldiphospho-muramoylpentapeptide Î²-1,4-N-acetylglucosaminyltransferase (EC 2.4.1.227);Digalactosyldiacylglycerol synthase (EC 2.4.1.241);Monogalactosyldiacylglycerol synthase (EC 2.4.1.46);	NA
G2T39.LaMBB09GL002221	99.4	0.0e+00	QHJ03862.1	GNE05_11670	GT51	--	--	Bacillus sp. AM1(2019)	Peptidoglycan glycosyltransferase (EC 2.4.1.129);	NA
G2T39.LaMBB09GL002235	100.0	3.4e-212	QGU47877.1	GG619_10715 (BshA)	GT4	--	--	Bacillus velezensis HN-Q-8	1L-myo-inositol-1-P Î±-N-acetylglucoaminyltransferase (EC 2.4.1.-);EPS Î±-1,6-galactosyltransferase (EC 2.4.1.-);GDP-Man : Î±-1,4-mannosyltransferase (EC 2.4.1.-);GDP-Man Î±-mannosyltransferase (EC 2.4.1.-);GDP-Man: Î±-1,3-mannosyltransferase (EC 2.4.1.-);GDP-Man:queuosine Î±-mannosyltransferase (EC 2.4.1.-);GDP-Rha: Î±-1,3-rhamnosyltransferase (EC 2.4.1.-);Hexosyltransferases (EC 2.4.1.-);LPS Î±…	NA
G2T39.LaMBB09GL002236	100.0	1.0e-132	QBQ46593.1	E3U39_18765 (Bshb1)	CE14	--	--	Bacillus amyloliquefaciens FS1092	Diacetylchitobiose deacetylase (EC 3.5.1.-);Chitin disaccharide deacetylase (RE) (EC 3.5.1.105);Mycothiol S-conjugate amidase (EC 3.5.1.115);Chitin disaccharide deacetylase (NRE) (EC 3.5.1.136);N-acetylglucosamine deacetylase (EC 3.5.1.33);N-acetylglucosaminylphosphatidylinositol deacetylase (EC 3.5.1.89);	NA
G2T39.LaMBB09GL002241	50.3	7.4e-109	QRW22671.1	RhiXN_07707	CE8	--	--	Rhizoctonia solani AG-1 IA	Pectin methylesterase (EC 3.1.1.11);	NA
G2T39.LaMBB09GL002245	44.8	3.1e-51	ASV72197.1	cytochrome b6 (chloroplast) (PetB)	GH34	--	--	Tripsacinae sp. MTP	Exo-Î±-sialidase (EC 3.2.1.18);	NA
G2T39.LaMBB09GL002286	63.2	3.4e-39	ADG82982.1	TherJR_2137	CBM50	--	--	Thermincola potens JR	Modules of approx. 50 residues found attached to various enzymes from families GH18, GH19, GH23, GH24, GH25 and GH73, i.e. enzymes cleaving either chitin or peptidoglycan. Binding to chitopentaose demonstrated in the case of Pteris ryukyuensis chitinase A [Ohnuma T et al. (2008) J. Biol. Chem. 283:5178-87 (PMID: 18083709)]. CBM50 modules are also found in a multitude of other enzymes targeting th…	NA
G2T39.LaMBB09GL002289	44.1	5.8e-99	CAE6089874.1	AARE701A_ LOCUS 14709	CE8	--	--	Arabidopsis arenosa	Pectin methylesterase (EC 3.1.1.11);	NA
G2T39.LaMBB09GL002293	100.0	4.9e-138	QKP73941.1	HT132_09615	CBM50	--	--	Bacillus amyloliquefaciens R8-25	Modules of approx. 50 residues found attached to various enzymes from families GH18, GH19, GH23, GH24, GH25 and GH73, i.e. enzymes cleaving either chitin or peptidoglycan. Binding to chitopentaose demonstrated in the case of Pteris ryukyuensis chitinase A [Ohnuma T et al. (2008) J. Biol. Chem. 283:5178-87 (PMID: 18083709)]. CBM50 modules are also found in a multitude of other enzymes targeting th…	NA
G2T39.LaMBB09GL002318	42.4	3.2e-67	UAB77099.1	INR77_09665 (RibB)	GH23	--	--	Erythrobacter sp. SCSIO 43205	Chitinase (EC 3.2.1.14);Lysozyme (EC 3.2.1.17);Peptidoglycan lytic transglycosylase / peptidoglycan lyase (EC 4.2.2.29);	NA
G2T39.LaMBB09GL002324	41.2	1.2e-17	QLC65490.1	LPB248_04055	GH43	--	--	Flavobacterium sp. LPB0248 LPB248	Î±-1,2-L-arabinofuranosidase (EC 3.2.1.-);Î±-1,3-L-arabinofuranosidase (EC 3.2.1.-);Î±-1,4-L-arabinofuranosidase (EC 3.2.1.-);Exo-1,4-Î²-xylosidase (EC 3.2.1.-);Exo-Î±-1,5-L-arabinofuranosidase (EC 3.2.1.-);Exo-Î²-1,3-galactanase (EC 3.2.1.145);Î²-D-galactofuranosidase (EC 3.2.1.146);Xylan Î²-1,4-xylosidase (EC 3.2.1.37);Î±-L-arabinofuranosidase (EC 3.2.1.55);Î²-1,3-xylosidase (EC 3.2.1.72);Endo-…	NA
G2T39.LaMBB09GL002397	56.7	4.1e-122	CBA03971.1	NMW_0043 (GnD)	GT30	--	--	Neisseria meningitidis alpha275	[inverting] CMP-Î²-KDO: Î±-3-deoxy-D-manno-octulosonic-acid (KDO) transferase (EC 2.4.3.-);	NA
G2T39.LaMBB09GL002402	53.2	3.0e-134	QCW79542.1	EQG64_26170 (fragment)	GH101	--	--	Streptomyces sp. S6	Glycopeptide Î±-N-acetylgalactosaminidase (EC 3.2.1.97);	NA
G2T39.LaMBB09GL002404	43.1	5.9e-16	BAF58276.1	PTH_0095	CBM50	--	--	Pelotomaculum thermopropionicum SI	Modules of approx. 50 residues found attached to various enzymes from families GH18, GH19, GH23, GH24, GH25 and GH73, i.e. enzymes cleaving either chitin or peptidoglycan. Binding to chitopentaose demonstrated in the case of Pteris ryukyuensis chitinase A [Ohnuma T et al. (2008) J. Biol. Chem. 283:5178-87 (PMID: 18083709)]. CBM50 modules are also found in a multitude of other enzymes targeting th…	NA
G2T39.LaMBB09GL002499	51.5	1.4e-83	QFT89829.1	FIU87_14290	CBM50	--	--	Bacillus sp. THAF10	Modules of approx. 50 residues found attached to various enzymes from families GH18, GH19, GH23, GH24, GH25 and GH73, i.e. enzymes cleaving either chitin or peptidoglycan. Binding to chitopentaose demonstrated in the case of Pteris ryukyuensis chitinase A [Ohnuma T et al. (2008) J. Biol. Chem. 283:5178-87 (PMID: 18083709)]. CBM50 modules are also found in a multitude of other enzymes targeting th…	NA
G2T39.LaMBB09GL002520	49.3	1.4e-77	QYU68416.1	J4558_27050 (IspG) (fragment)	GT2	--	--	Leptolyngbya sp. 15MV	GDP-Man Î±-mannosyltransferase (EC 2.4.1.-);GDP-Man: Î²-mannosyltransferase (EC 2.4.1.-);GDP-Î²-L-Fuc : D-Glc-Î²-1,3-D-GalNAc-PP-Ph Î±-1,4-L-fucosyltransferase (EC 2.4.1.-);Hexosyltransferases (EC 2.4.1.-);LOS Î²-1,4-glucosyltransferase (EC 2.4.1.-);N-acetylgalactosaminyltransferase (EC 2.4.1.-);N-acetylglucosaminyltransferase (EC 2.4.1.-);UDP-Gal: Î±-GlcNAc-PP-lipid Î²-1,3-galactosyltransferase …	NA
G2T39.LaMBB09GL002566	52.4	1.5e-180	CAH2079942.1	TAV2_ LOCUS 22762	GH28	--	--	Thlaspi arvense	Xylogalacturonan hydrolase (EC 3.2.1.-);Endo-polygalacturonase (EC 3.2.1.15);Rhamnogalacturonase (EC 3.2.1.171);Rhamnogalacturonan Î±-1,2-galacturonohydrolase (EC 3.2.1.173);Galacturonan Î±-1,4-galacturonidase (EC 3.2.1.67);Exo-poly-Î±-digalacturonosidase (EC 3.2.1.82);	NA
G2T39.LaMBB09GL002588	99.6	2.6e-130	ARW39737.1	S101267_02651	CE4	--	--	Bacillus amyloliquefaciens SRCM101267	Chitin oligosaccharide deacetylase (EC 3.1.1.-);Acetylesterase (EC 3.1.1.6);Acetylxylan esterase (EC 3.1.1.72);LPS deacetylase (EC 3.5.1.-);Poly-Î²-1,6-N-acetylglucosamine deacetylase (EC 3.5.1.-);Peptidoglycan N-acetylglucosamine deacetylase (EC 3.5.1.104);Chitin deacetylase (EC 3.5.1.41);	NA
G2T39.LaMBB09GL002594	99.3	5.1e-160	QOE02956.1	BAMOH1_12170	CE0	--	--	Bacillus amyloliquefaciens MOH1-5b	See below.	NA
G2T39.LaMBB09GL002689	100.0	2.4e-256	QOD99352.1	BAINH2_12930 (SafA)	CBM50	--	--	Bacillus amyloliquefaciens INH2-4b	Modules of approx. 50 residues found attached to various enzymes from families GH18, GH19, GH23, GH24, GH25 and GH73, i.e. enzymes cleaving either chitin or peptidoglycan. Binding to chitopentaose demonstrated in the case of Pteris ryukyuensis chitinase A [Ohnuma T et al. (2008) J. Biol. Chem. 283:5178-87 (PMID: 18083709)]. CBM50 modules are also found in a multitude of other enzymes targeting th…	NA
G2T39.LaMBB09GL002713	43.1	7.5e-218	CAG7911095.1	BRAPAZ1V2_A10P23410.2 (fragment)	GH5	--	--	Brassica rapa	[retaining] arabinoxylan-specific endo-Î²-1,4-xylanase (EC 3.2.1.-);Î²-1,3-mannanase (EC 3.2.1.-);Î²-rutinosidase /Î±-L-rhamnose-(1,6)-Î²-D-glucosidase (EC 3.2.1.-);Glucomannan-specific endo-Î²-1,4-glucanase (EC 3.2.1.-);Mannan exo-Î²-1,4-mannosidase (EC 3.2.1.-);Steryl Î²-glucosidase (EC 3.2.1.104);Endoglycosylceramidase (EC 3.2.1.123);Chitosanase (EC 3.2.1.132);Î²-D-galactofuranosidase (EC 3.2.…	NA
G2T39.LaMBB09GL002717	90.2	0.0e+00	QKF34318.1	HPQ66_12710	CBM50	--	--	Bacillus velezensis B268	Modules of approx. 50 residues found attached to various enzymes from families GH18, GH19, GH23, GH24, GH25 and GH73, i.e. enzymes cleaving either chitin or peptidoglycan. Binding to chitopentaose demonstrated in the case of Pteris ryukyuensis chitinase A [Ohnuma T et al. (2008) J. Biol. Chem. 283:5178-87 (PMID: 18083709)]. CBM50 modules are also found in a multitude of other enzymes targeting th…	NA
G2T39.LaMBB09GL002763	98.6	6.8e-301	AIW38352.1	KS07_12925	GH51	--	--	Bacillus subtilis ATCC 19217	Arabinoxylan exo-Î±-1,3-L-arabinofuranosidase (EC 3.2.1.-);Xylan Î²-1,4-xylosidase (EC 3.2.1.37);Endo-Î²-1,4-glucanase (EC 3.2.1.4);Î±-L-arabinofuranosidase (EC 3.2.1.55);Endo-Î²-1,3(4)-glucanase / lichenase-laminarinase (EC 3.2.1.6);Endo-Î²-1,4-xylanase (EC 3.2.1.8);Cellobiohydrolase (EC 3.2.1.91);	NA
G2T39.LaMBB09GL002784	87.1	6.1e-265	AUZ39785.1	C1T29_16470	GH51	--	--	Bacillus sp. MBGLi79	Arabinoxylan exo-Î±-1,3-L-arabinofuranosidase (EC 3.2.1.-);Xylan Î²-1,4-xylosidase (EC 3.2.1.37);Endo-Î²-1,4-glucanase (EC 3.2.1.4);Î±-L-arabinofuranosidase (EC 3.2.1.55);Endo-Î²-1,3(4)-glucanase / lichenase-laminarinase (EC 3.2.1.6);Endo-Î²-1,4-xylanase (EC 3.2.1.8);Cellobiohydrolase (EC 3.2.1.91);	NA
G2T39.LaMBB09GL002793	100.0	1.3e-191	QPQ38498.1	I5367_13125	GH43	--	--	Bacillus amyloliquefaciens DGL1	Î±-1,2-L-arabinofuranosidase (EC 3.2.1.-);Î±-1,3-L-arabinofuranosidase (EC 3.2.1.-);Î±-1,4-L-arabinofuranosidase (EC 3.2.1.-);Exo-1,4-Î²-xylosidase (EC 3.2.1.-);Exo-Î±-1,5-L-arabinofuranosidase (EC 3.2.1.-);Exo-Î²-1,3-galactanase (EC 3.2.1.145);Î²-D-galactofuranosidase (EC 3.2.1.146);Xylan Î²-1,4-xylosidase (EC 3.2.1.37);Î±-L-arabinofuranosidase (EC 3.2.1.55);Î²-1,3-xylosidase (EC 3.2.1.72);Endo-…	NA
G2T39.LaMBB09GL002806	44.5	3.6e-132	CAN65674.1	VITISV_002009 (fragment)	GH28	--	--	Vitis vinifera	Xylogalacturonan hydrolase (EC 3.2.1.-);Endo-polygalacturonase (EC 3.2.1.15);Rhamnogalacturonase (EC 3.2.1.171);Rhamnogalacturonan Î±-1,2-galacturonohydrolase (EC 3.2.1.173);Galacturonan Î±-1,4-galacturonidase (EC 3.2.1.67);Exo-poly-Î±-digalacturonosidase (EC 3.2.1.82);	NA
G2T39.LaMBB09GL002819	40.9	7.1e-31	QTE68505.1	JNO48_00905	GH23	--	--	Clostridiales bacterium XBB3002	Chitinase (EC 3.2.1.14);Lysozyme (EC 3.2.1.17);Peptidoglycan lytic transglycosylase / peptidoglycan lyase (EC 4.2.2.29);	NA
G2T39.LaMBB09GL002826	53.9	4.7e-93	WPZ07889.1	T8T98_05055 (MdH)	GH0	--	--	Pelagerythrobacter marinus OXR-96	Glycoside hydrolases not yet assigned to a family.	NA
G2T39.LaMBB09GL002917	41.6	1.6e-107	CAG7859579.1	BRAPAZ1V2_A09P00460.2	GT4	--	--	Brassica rapa	1L-myo-inositol-1-P Î±-N-acetylglucoaminyltransferase (EC 2.4.1.-);EPS Î±-1,6-galactosyltransferase (EC 2.4.1.-);GDP-Man : Î±-1,4-mannosyltransferase (EC 2.4.1.-);GDP-Man Î±-mannosyltransferase (EC 2.4.1.-);GDP-Man: Î±-1,3-mannosyltransferase (EC 2.4.1.-);GDP-Man:queuosine Î±-mannosyltransferase (EC 2.4.1.-);GDP-Rha: Î±-1,3-rhamnosyltransferase (EC 2.4.1.-);Hexosyltransferases (EC 2.4.1.-);LPS Î±…	NA
G2T39.LaMBB09GL002942	85.8	1.4e-217	AXV62594.1	DTQ03_15020	GH4	--	--	Bacillus subtilis FB6-3	6-P-Î±-glucosidase (EC 3.2.1.122);Î±-glucuronidase (EC 3.2.1.139);Î±-glucosidase (EC 3.2.1.20);Î²-glucosidase (EC 3.2.1.21);Î±-galactosidase (EC 3.2.1.22);Galacturonan Î±-1,4-galacturonidase (EC 3.2.1.67);6-P-Î²-glucosidase (EC 3.2.1.86);	NA
G2T39.LaMBB09GL002976	45.6	6.6e-112	AWK41767.1	A4R40_09840	GH13	--	--	Photorhabdus luminescens DSPV002N	[retaining] Î±-glucoside phosphorylase	(EC 2.4.1.-);[retaining] Î±-maltosyltransferase (EC 2.4.1.-);[retaining] Î±-transglucosidase / Î±-glucosyltransferase (EC 2.4.1.-);[retaining] acarviosyltransferase (EC 2.4.1.-);Î±-1,6-maltooligosyltransferase (EC 2.4.1.-);Î±-glucosyltransferase (EC 2.4.1.-);Oligosaccharide Î±-4-glucosyltransferase (EC 2.4.1.161);[retaining] Î±-1,4-glucan branching enzyme (EC 2.4.1.18);[retaining] cyclomaltodextr…
G2T39.LaMBB09GL003022	100.0	1.3e-158	APH36897.1	BHE96_15560	GH73	--	--	Bacillus subtilis J-5	Peptidoglycan endo-Î²-1,4-N-acetylglucosaminidase (EC 3.2.1.-);Mannosyl-glycoprotein endo-Î²-N-acetylglucosaminidase (EC 3.2.1.96);	NA
G2T39.LaMBB09GL003038	97.3	0.0e+00	AHK50327.1	AJ82_16040	GH13	--	--	Bacillus velezensis TrigoCor1448	[retaining] Î±-glucoside phosphorylase	(EC 2.4.1.-);[retaining] Î±-maltosyltransferase (EC 2.4.1.-);[retaining] Î±-transglucosidase / Î±-glucosyltransferase (EC 2.4.1.-);[retaining] acarviosyltransferase (EC 2.4.1.-);Î±-1,6-maltooligosyltransferase (EC 2.4.1.-);Î±-glucosyltransferase (EC 2.4.1.-);Oligosaccharide Î±-4-glucosyltransferase (EC 2.4.1.161);[retaining] Î±-1,4-glucan branching enzyme (EC 2.4.1.18);[retaining] cyclomaltodextr…
G2T39.LaMBB09GL003064	100.0	0.0e+00	ATU28900.1	BMJ37_14710	GT51	--	--	Bacillus velezensis ATR2	Peptidoglycan glycosyltransferase (EC 2.4.1.129);	NA
G2T39.LaMBB09GL003125	49.5	2.4e-18	ULL13197.1	DVH26_01105	CBM50	--	--	Paenibacillus sp. H1-7	Modules of approx. 50 residues found attached to various enzymes from families GH18, GH19, GH23, GH24, GH25 and GH73, i.e. enzymes cleaving either chitin or peptidoglycan. Binding to chitopentaose demonstrated in the case of Pteris ryukyuensis chitinase A [Ohnuma T et al. (2008) J. Biol. Chem. 283:5178-87 (PMID: 18083709)]. CBM50 modules are also found in a multitude of other enzymes targeting th…	NA
G2T39.LaMBB09GL003180	73.6	4.4e-142	WQH40883.1	U2873_15540	GH0	--	--	Bacillus altitudinis F7	Glycoside hydrolases not yet assigned to a family.	NA
G2T39.LaMBB09GL003192	52.8	3.3e-115	QXC61059.1	KSP35_22560 (PuuE)	CE4	--	--	Aquihabitans sp. G128	Chitin oligosaccharide deacetylase (EC 3.1.1.-);Acetylesterase (EC 3.1.1.6);Acetylxylan esterase (EC 3.1.1.72);LPS deacetylase (EC 3.5.1.-);Poly-Î²-1,6-N-acetylglucosamine deacetylase (EC 3.5.1.-);Peptidoglycan N-acetylglucosamine deacetylase (EC 3.5.1.104);Chitin deacetylase (EC 3.5.1.41);	NA
G2T39.LaMBB09GL003194	40.4	1.7e-30	UAB80311.1	INR76_09295	GT2	--	--	Marixanthomonas sp. SCSIO 43207	GDP-Man Î±-mannosyltransferase (EC 2.4.1.-);GDP-Man: Î²-mannosyltransferase (EC 2.4.1.-);GDP-Î²-L-Fuc : D-Glc-Î²-1,3-D-GalNAc-PP-Ph Î±-1,4-L-fucosyltransferase (EC 2.4.1.-);Hexosyltransferases (EC 2.4.1.-);LOS Î²-1,4-glucosyltransferase (EC 2.4.1.-);N-acetylgalactosaminyltransferase (EC 2.4.1.-);N-acetylglucosaminyltransferase (EC 2.4.1.-);UDP-Gal: Î±-GlcNAc-PP-lipid Î²-1,3-galactosyltransferase …	NA
G2T39.LaMBB09GL003211	100.0	1.9e-159	AFJ63438.1	MUS_3567 (CsN)	GH46	--	--	Bacillus amyloliquefaciens Y2	Chitosanase (EC 3.2.1.132);	NA
G2T39.LaMBB09GL003277	48.5	1.1e-104	QRW22671.1	RhiXN_07707	CE8	--	--	Rhizoctonia solani AG-1 IA	Pectin methylesterase (EC 3.1.1.11);	NA
G2T39.LaMBB09GL003291	48.4	3.2e-52	ACV64175.1	Dtox_3452	CBM50	--	--	Desulfofarcimen acetoxidans DSM 771	Modules of approx. 50 residues found attached to various enzymes from families GH18, GH19, GH23, GH24, GH25 and GH73, i.e. enzymes cleaving either chitin or peptidoglycan. Binding to chitopentaose demonstrated in the case of Pteris ryukyuensis chitinase A [Ohnuma T et al. (2008) J. Biol. Chem. 283:5178-87 (PMID: 18083709)]. CBM50 modules are also found in a multitude of other enzymes targeting th…	NA
G2T39.LaMBB09GL003357	63.9	2.1e-144	QYU70931.1	J4558_12825 (EnO) (fragment)	GH28	--	--	Leptolyngbya sp. 15MV	Xylogalacturonan hydrolase (EC 3.2.1.-);Endo-polygalacturonase (EC 3.2.1.15);Rhamnogalacturonase (EC 3.2.1.171);Rhamnogalacturonan Î±-1,2-galacturonohydrolase (EC 3.2.1.173);Galacturonan Î±-1,4-galacturonidase (EC 3.2.1.67);Exo-poly-Î±-digalacturonosidase (EC 3.2.1.82);	NA
G2T39.LaMBB09GL003387	77.0	1.4e-224	QJC17489.1	HGH94_18065	GT2	--	--	Bacillus subtilis RI4914	GDP-Man Î±-mannosyltransferase (EC 2.4.1.-);GDP-Man: Î²-mannosyltransferase (EC 2.4.1.-);GDP-Î²-L-Fuc : D-Glc-Î²-1,3-D-GalNAc-PP-Ph Î±-1,4-L-fucosyltransferase (EC 2.4.1.-);Hexosyltransferases (EC 2.4.1.-);LOS Î²-1,4-glucosyltransferase (EC 2.4.1.-);N-acetylgalactosaminyltransferase (EC 2.4.1.-);N-acetylglucosaminyltransferase (EC 2.4.1.-);UDP-Gal: Î±-GlcNAc-PP-lipid Î²-1,3-galactosyltransferase …	NA
G2T39.LaMBB09GL003388	100.0	4.0e-199	QOE03624.1	BAMOH1_15920	GT2	--	--	Bacillus amyloliquefaciens MOH1-5b	GDP-Man Î±-mannosyltransferase (EC 2.4.1.-);GDP-Man: Î²-mannosyltransferase (EC 2.4.1.-);GDP-Î²-L-Fuc : D-Glc-Î²-1,3-D-GalNAc-PP-Ph Î±-1,4-L-fucosyltransferase (EC 2.4.1.-);Hexosyltransferases (EC 2.4.1.-);LOS Î²-1,4-glucosyltransferase (EC 2.4.1.-);N-acetylgalactosaminyltransferase (EC 2.4.1.-);N-acetylglucosaminyltransferase (EC 2.4.1.-);UDP-Gal: Î±-GlcNAc-PP-lipid Î²-1,3-galactosyltransferase …	NA
G2T39.LaMBB09GL003390	100.0	1.3e-197	UHC64370.1	K3G25_16760	GT2	--	--	Bacillus sp. FCW2	GDP-Man Î±-mannosyltransferase (EC 2.4.1.-);GDP-Man: Î²-mannosyltransferase (EC 2.4.1.-);GDP-Î²-L-Fuc : D-Glc-Î²-1,3-D-GalNAc-PP-Ph Î±-1,4-L-fucosyltransferase (EC 2.4.1.-);Hexosyltransferases (EC 2.4.1.-);LOS Î²-1,4-glucosyltransferase (EC 2.4.1.-);N-acetylgalactosaminyltransferase (EC 2.4.1.-);N-acetylglucosaminyltransferase (EC 2.4.1.-);UDP-Gal: Î±-GlcNAc-PP-lipid Î²-1,3-galactosyltransferase …	NA
G2T39.LaMBB09GL003391	99.7	6.4e-208	QGU48887.1	GG619_16290	GT122	--	--	Bacillus velezensis HN-Q-8	Inverting undecapenyl-diphospho-oligosaccharyl transferase (O-antigen polymerase) (EC 2.4.99.-);	NA
G2T39.LaMBB09GL003392	99.5	8.8e-216	AWM49379.1	DDT09_16630	GT4	--	--	Bacillus amyloliquefaciens ALB69	1L-myo-inositol-1-P Î±-N-acetylglucoaminyltransferase (EC 2.4.1.-);EPS Î±-1,6-galactosyltransferase (EC 2.4.1.-);GDP-Man : Î±-1,4-mannosyltransferase (EC 2.4.1.-);GDP-Man Î±-mannosyltransferase (EC 2.4.1.-);GDP-Man: Î±-1,3-mannosyltransferase (EC 2.4.1.-);GDP-Man:queuosine Î±-mannosyltransferase (EC 2.4.1.-);GDP-Rha: Î±-1,3-rhamnosyltransferase (EC 2.4.1.-);Hexosyltransferases (EC 2.4.1.-);LPS Î±…	NA
G2T39.LaMBB09GL003393	100.0	4.6e-161	QGU48889.1	GG619_16300	GT2	--	--	Bacillus velezensis HN-Q-8	GDP-Man Î±-mannosyltransferase (EC 2.4.1.-);GDP-Man: Î²-mannosyltransferase (EC 2.4.1.-);GDP-Î²-L-Fuc : D-Glc-Î²-1,3-D-GalNAc-PP-Ph Î±-1,4-L-fucosyltransferase (EC 2.4.1.-);Hexosyltransferases (EC 2.4.1.-);LOS Î²-1,4-glucosyltransferase (EC 2.4.1.-);N-acetylgalactosaminyltransferase (EC 2.4.1.-);N-acetylglucosaminyltransferase (EC 2.4.1.-);UDP-Gal: Î±-GlcNAc-PP-lipid Î²-1,3-galactosyltransferase …	NA
G2T39.LaMBB09GL003394	99.7	8.2e-222	QQD81528.1	JD965_16880	GT4	--	--	Bacillus siamensis B28	1L-myo-inositol-1-P Î±-N-acetylglucoaminyltransferase (EC 2.4.1.-);EPS Î±-1,6-galactosyltransferase (EC 2.4.1.-);GDP-Man : Î±-1,4-mannosyltransferase (EC 2.4.1.-);GDP-Man Î±-mannosyltransferase (EC 2.4.1.-);GDP-Man: Î±-1,3-mannosyltransferase (EC 2.4.1.-);GDP-Man:queuosine Î±-mannosyltransferase (EC 2.4.1.-);GDP-Rha: Î±-1,3-rhamnosyltransferase (EC 2.4.1.-);Hexosyltransferases (EC 2.4.1.-);LPS Î±…	NA
G2T39.LaMBB09GL003414	99.8	4.5e-297	ATD74548.1	CLI98_01243 (SacA)	GH32	--	--	Bacillus velezensis SCGB 574	[retaining] cycloinulo-oligosaccharide fructanotransferase (EC 2.4.1.-);[retaining] sucrose:sucrose 6-fructosyltransferase (6-SST) (EC 2.4.1.-);Sucrose 6 acetate Î²-2,1-fructosyltransferase (EC 2.4.1.-);[retaining] levansucrase / sucrose:fructan 6-fructosyltransferase (6-SFT) (EC 2.4.1.10);[retaining] fructan:fructan 1-fructosyltransferase (1-FFT) (EC 2.4.1.100);[retaining] fructan:fructan 6-fruc…	NA
G2T39.LaMBB09GL003415	43.4	1.5e-99	VEB03271.1	NCTC13635_03510 (Lacy_4) (fragment)	GH36	--	--	Klebsiella pneumoniae NCTC13635	Stachyose synthase / galactinol-raffinose galactosyltransferase (EC 2.4.1.67);Raffinose synthase / galactinol-sucrose galactosyltransferase (EC 2.4.1.82);Î±-galactosaminidase (EC 3.2.1.-);Blood group B Î±-1,3-galactosidase (EC 3.2.1.-);Raffinose exo-Î±-1,6-galactosidase (EC 3.2.1.-);Î±-galactosidase (EC 3.2.1.22);Î±-N-acetylgalactosaminidase (EC 3.2.1.49);[retaining] Î²-L-arabinopyranosidase / Î²…	NA
G2T39.LaMBB09GL003420	99.3	0.0e+00	AWM49403.1	DDT09_16770	GH13	--	--	Bacillus amyloliquefaciens ALB69	[retaining] Î±-glucoside phosphorylase	(EC 2.4.1.-);[retaining] Î±-maltosyltransferase (EC 2.4.1.-);[retaining] Î±-transglucosidase / Î±-glucosyltransferase (EC 2.4.1.-);[retaining] acarviosyltransferase (EC 2.4.1.-);Î±-1,6-maltooligosyltransferase (EC 2.4.1.-);Î±-glucosyltransferase (EC 2.4.1.-);Oligosaccharide Î±-4-glucosyltransferase (EC 2.4.1.161);[retaining] Î±-1,4-glucan branching enzyme (EC 2.4.1.18);[retaining] cyclomaltodextr…
G2T39.LaMBB09GL003421	87.6	0.0e+00	AWM18553.1	DKG76_18285	GH65	--	--	Bacillus inaquosorum KCTC 13429	Î±-glucan phosphorylase (EC 2.4.1.-);[inverting] a,Î±-trehalose-6-phosphate phosphorylase (EC 2.4.1.216);Kojibiose phosphorylase (EC 2.4.1.230);[inverting] nigerose phosphorylase (EC 2.4.1.279);[inverting] 3-O-Î±-glucopyranosyl-L-rhamnose phosphorylase (EC 2.4.1.282);1,2-Î±-glucosylglycerol phosphorylase (EC 2.4.1.332);1,3-Î±-oligoglucan phosphorylase (EC 2.4.1.334);Î±,Î±-trehalose phosphorylase …	NA
G2T39.LaMBB09GL003426	98.5	0.0e+00	QAV93840.1	ES966_17730	CBM34	--	--	Bacillus velezensis SRCM103691	Modules of approx. 120 residues. Granular starch-binding function has been demonstrated in the case of Thermoactinomyces vulgaris R-47 Î±-amylase 1 (TVAI).	NA
G2T39.LaMBB09GL003426	98.5	0.0e+00	QAV93840.1	ES966_17730	GH13	--	--	Bacillus velezensis SRCM103691	[retaining] Î±-glucoside phosphorylase	(EC 2.4.1.-);[retaining] Î±-maltosyltransferase (EC 2.4.1.-);[retaining] Î±-transglucosidase / Î±-glucosyltransferase (EC 2.4.1.-);[retaining] acarviosyltransferase (EC 2.4.1.-);Î±-1,6-maltooligosyltransferase (EC 2.4.1.-);Î±-glucosyltransferase (EC 2.4.1.-);Oligosaccharide Î±-4-glucosyltransferase (EC 2.4.1.161);[retaining] Î±-1,4-glucan branching enzyme (EC 2.4.1.18);[retaining] cyclomaltodextr…
G2T39.LaMBB09GL003463	72.4	1.2e-162	AMR61306.1	A1D11_02315	CE9	--	--	Bacillus subtilis subsp. globigii ATCC 49760	N-acetylglucosamine-6-phosphate deacetylase (EC 3.5.1.25);	NA
G2T39.LaMBB09GL003491	97.6	4.8e-267	QCT31343.1	D1120_16530	PL9	--	--	Bacillus velezensis P34	Thiopeptidoglycan lyase (EC 4.2.2.-);Pectin lyase (EC 4.2.2.10);Pectate lyase (EC 4.2.2.2);Rhamnogalacturonan endolyase (EC 4.2.2.23);Exo-polygalacturonate lyase (EC 4.2.2.9);	NA
G2T39.LaMBB09GL003522	99.7	1.1e-235	AMQ71959.1	BAMY6614_00840	GT4	--	--	Bacillus amyloliquefaciens UMAF6614	1L-myo-inositol-1-P Î±-N-acetylglucoaminyltransferase (EC 2.4.1.-);EPS Î±-1,6-galactosyltransferase (EC 2.4.1.-);GDP-Man : Î±-1,4-mannosyltransferase (EC 2.4.1.-);GDP-Man Î±-mannosyltransferase (EC 2.4.1.-);GDP-Man: Î±-1,3-mannosyltransferase (EC 2.4.1.-);GDP-Man:queuosine Î±-mannosyltransferase (EC 2.4.1.-);GDP-Rha: Î±-1,3-rhamnosyltransferase (EC 2.4.1.-);Hexosyltransferases (EC 2.4.1.-);LPS Î±…	NA
G2T39.LaMBB09GL003523	100.0	1.2e-144	WVN54204.1	VP472_17370	GT2	--	--	Bacillus sp. MT(2024)	GDP-Man Î±-mannosyltransferase (EC 2.4.1.-);GDP-Man: Î²-mannosyltransferase (EC 2.4.1.-);GDP-Î²-L-Fuc : D-Glc-Î²-1,3-D-GalNAc-PP-Ph Î±-1,4-L-fucosyltransferase (EC 2.4.1.-);Hexosyltransferases (EC 2.4.1.-);LOS Î²-1,4-glucosyltransferase (EC 2.4.1.-);N-acetylgalactosaminyltransferase (EC 2.4.1.-);N-acetylglucosaminyltransferase (EC 2.4.1.-);UDP-Gal: Î±-GlcNAc-PP-lipid Î²-1,3-galactosyltransferase …	NA
G2T39.LaMBB09GL003525	41.6	1.4e-104	UPO87879.1	L8T27_001265	GT121	--	--	Niallia sp. Man26	Inverting undecapenyl-diphospho-oligosaccharyl transferase (O-antigen ligase) (EC 2.4.99.-);	NA
G2T39.LaMBB09GL003526	46.4	4.1e-111	ARC16067.1	A6J95_15105	GT2	--	--	Clostridioides difficile FDAARGOS_267	GDP-Man Î±-mannosyltransferase (EC 2.4.1.-);GDP-Man: Î²-mannosyltransferase (EC 2.4.1.-);GDP-Î²-L-Fuc : D-Glc-Î²-1,3-D-GalNAc-PP-Ph Î±-1,4-L-fucosyltransferase (EC 2.4.1.-);Hexosyltransferases (EC 2.4.1.-);LOS Î²-1,4-glucosyltransferase (EC 2.4.1.-);N-acetylgalactosaminyltransferase (EC 2.4.1.-);N-acetylglucosaminyltransferase (EC 2.4.1.-);UDP-Gal: Î±-GlcNAc-PP-lipid Î²-1,3-galactosyltransferase …	NA
G2T39.LaMBB09GL003527	98.0	8.0e-220	QID51739.1	G4O42_17025	GT4	--	--	Bacillus sp. LUNF1	1L-myo-inositol-1-P Î±-N-acetylglucoaminyltransferase (EC 2.4.1.-);EPS Î±-1,6-galactosyltransferase (EC 2.4.1.-);GDP-Man : Î±-1,4-mannosyltransferase (EC 2.4.1.-);GDP-Man Î±-mannosyltransferase (EC 2.4.1.-);GDP-Man: Î±-1,3-mannosyltransferase (EC 2.4.1.-);GDP-Man:queuosine Î±-mannosyltransferase (EC 2.4.1.-);GDP-Rha: Î±-1,3-rhamnosyltransferase (EC 2.4.1.-);Hexosyltransferases (EC 2.4.1.-);LPS Î±…	NA
G2T39.LaMBB09GL003534	66.3	9.3e-144	AVH46190.1	CWR44_02685	GT0	--	--	Staphylococcus haemolyticus SGAir0252	Glycosyltransferases not yet assigned to a family	NA
G2T39.LaMBB09GL003536	55.7	6.8e-86	ASU25783.1	ADH73_06565	CBM50	--	--	Enterococcus faecalis KB1	Modules of approx. 50 residues found attached to various enzymes from families GH18, GH19, GH23, GH24, GH25 and GH73, i.e. enzymes cleaving either chitin or peptidoglycan. Binding to chitopentaose demonstrated in the case of Pteris ryukyuensis chitinase A [Ohnuma T et al. (2008) J. Biol. Chem. 283:5178-87 (PMID: 18083709)]. CBM50 modules are also found in a multitude of other enzymes targeting th…	NA
G2T39.LaMBB09GL003539	62.0	1.8e-145	WML30025.1	RCG24_19330	GT2	--	--	Neobacillus sp. OS1-32	GDP-Man Î±-mannosyltransferase (EC 2.4.1.-);GDP-Man: Î²-mannosyltransferase (EC 2.4.1.-);GDP-Î²-L-Fuc : D-Glc-Î²-1,3-D-GalNAc-PP-Ph Î±-1,4-L-fucosyltransferase (EC 2.4.1.-);Hexosyltransferases (EC 2.4.1.-);LOS Î²-1,4-glucosyltransferase (EC 2.4.1.-);N-acetylgalactosaminyltransferase (EC 2.4.1.-);N-acetylglucosaminyltransferase (EC 2.4.1.-);UDP-Gal: Î±-GlcNAc-PP-lipid Î²-1,3-galactosyltransferase …	NA
G2T39.LaMBB09GL003540	99.4	0.0e+00	UNE52692.1	F5K02_18420	GT4	--	--	Bacillus amyloliquefaciens ZKY01	1L-myo-inositol-1-P Î±-N-acetylglucoaminyltransferase (EC 2.4.1.-);EPS Î±-1,6-galactosyltransferase (EC 2.4.1.-);GDP-Man : Î±-1,4-mannosyltransferase (EC 2.4.1.-);GDP-Man Î±-mannosyltransferase (EC 2.4.1.-);GDP-Man: Î±-1,3-mannosyltransferase (EC 2.4.1.-);GDP-Man:queuosine Î±-mannosyltransferase (EC 2.4.1.-);GDP-Rha: Î±-1,3-rhamnosyltransferase (EC 2.4.1.-);Hexosyltransferases (EC 2.4.1.-);LPS Î±…	NA
G2T39.LaMBB09GL003542	99.6	7.0e-151	AFJ63772.1	MUS_3916 (TagA)	GT26	--	--	Bacillus amyloliquefaciens Y2	UDP-Gal: Î²-1,4-galactosyltransferase (EC 2.4.1.-);UDP-Glc: Î²-1,4-glucosyltransferase (EC 2.4.1.-);UDP-ManNAc: Î²-N-acetyl-mannosaminyltransferase (EC 2.4.1.-);UDP-ManNAcA: Î²-N-acetyl mannosaminuronyltransferase (EC 2.4.1.-);	NA
G2T39.LaMBB09GL003544	60.2	2.6e-311	ASS72822.1	BaGK_18670	GH73	--	--	Bacillus atrophaeus GQJK17	Peptidoglycan endo-Î²-1,4-N-acetylglucosaminidase (EC 3.2.1.-);Mannosyl-glycoprotein endo-Î²-N-acetylglucosaminidase (EC 3.2.1.96);	NA
G2T39.LaMBB09GL003545	43.3	3.9e-79	BBF42853.1	lbkm_1538	GH1	--	--	Lachnospiraceae bacterium KM106-2	[retaining] anthocyanin 5-O-glucosyltransferase / 5-O-transglucosidase (EC 2.4.1.-);[retaining] anthocyanin 7-O-glucosyltransferase / 7-O-transglucosidase (EC 2.4.1.-);[retaining] Î²-transglucosidase (EC 2.4.1.-);Î±-L-arabinopyranosidase (EC 3.2.1.-);Î²-1,2-glucosidase (EC 3.2.1.-);Î²-rutinosidase /Î±-L-rhamnose-(1,6)-Î²-D-glucosidase (EC 3.2.1.-);Isoflavone 7-O-glucosyl Î²-glucosidase (EC 3.2.1.…	NA
G2T39.LaMBB09GL003550	100.0	4.2e-276	QLG08860.1	GJS30_18015	GT2	--	--	Bacillus velezensis LABIM22	GDP-Man Î±-mannosyltransferase (EC 2.4.1.-);GDP-Man: Î²-mannosyltransferase (EC 2.4.1.-);GDP-Î²-L-Fuc : D-Glc-Î²-1,3-D-GalNAc-PP-Ph Î±-1,4-L-fucosyltransferase (EC 2.4.1.-);Hexosyltransferases (EC 2.4.1.-);LOS Î²-1,4-glucosyltransferase (EC 2.4.1.-);N-acetylgalactosaminyltransferase (EC 2.4.1.-);N-acetylglucosaminyltransferase (EC 2.4.1.-);UDP-Gal: Î±-GlcNAc-PP-lipid Î²-1,3-galactosyltransferase …	NA
G2T39.LaMBB09GL003572	42.3	2.8e-58	BET80856.1	PBOPBF_08400	GH13	--	--	Edwardsiella anguillarum Ea1516	[retaining] Î±-glucoside phosphorylase	(EC 2.4.1.-);[retaining] Î±-maltosyltransferase (EC 2.4.1.-);[retaining] Î±-transglucosidase / Î±-glucosyltransferase (EC 2.4.1.-);[retaining] acarviosyltransferase (EC 2.4.1.-);Î±-1,6-maltooligosyltransferase (EC 2.4.1.-);Î±-glucosyltransferase (EC 2.4.1.-);Oligosaccharide Î±-4-glucosyltransferase (EC 2.4.1.161);[retaining] Î±-1,4-glucan branching enzyme (EC 2.4.1.18);[retaining] cyclomaltodextr…
G2T39.LaMBB09GL003610	48.7	1.2e-120	ARC16067.1	A6J95_15105	GT2	--	--	Clostridioides difficile FDAARGOS_267	GDP-Man Î±-mannosyltransferase (EC 2.4.1.-);GDP-Man: Î²-mannosyltransferase (EC 2.4.1.-);GDP-Î²-L-Fuc : D-Glc-Î²-1,3-D-GalNAc-PP-Ph Î±-1,4-L-fucosyltransferase (EC 2.4.1.-);Hexosyltransferases (EC 2.4.1.-);LOS Î²-1,4-glucosyltransferase (EC 2.4.1.-);N-acetylgalactosaminyltransferase (EC 2.4.1.-);N-acetylglucosaminyltransferase (EC 2.4.1.-);UDP-Gal: Î±-GlcNAc-PP-lipid Î²-1,3-galactosyltransferase …	NA
G2T39.LaMBB09GL003640	99.0	1.6e-212	QGJ66526.1	BvL003_17680 (FtsW)	GT119	--	--	Bacillus velezensis BvL03	Peptidoglycan glycosyltransferase (EC 2.4.1.129);	NA
G2T39.LaMBB09GL003666	44.3	1.7e-56	QVK21114.1	KHQ82_01945 (SpoiiD)	CBM50	--	--	Mycoplasmatota bacterium zrk6	Modules of approx. 50 residues found attached to various enzymes from families GH18, GH19, GH23, GH24, GH25 and GH73, i.e. enzymes cleaving either chitin or peptidoglycan. Binding to chitopentaose demonstrated in the case of Pteris ryukyuensis chitinase A [Ohnuma T et al. (2008) J. Biol. Chem. 283:5178-87 (PMID: 18083709)]. CBM50 modules are also found in a multitude of other enzymes targeting th…	NA
G2T39.LaMBB09GL003684	57.9	9.9e-112	AHO16406.1	AV74_21680 (partial)	GH13	--	--	Salmonella enterica subsp. enterica serovar Enteritidis str. EC20121179	[retaining] Î±-glucoside phosphorylase	(EC 2.4.1.-);[retaining] Î±-maltosyltransferase (EC 2.4.1.-);[retaining] Î±-transglucosidase / Î±-glucosyltransferase (EC 2.4.1.-);[retaining] acarviosyltransferase (EC 2.4.1.-);Î±-1,6-maltooligosyltransferase (EC 2.4.1.-);Î±-glucosyltransferase (EC 2.4.1.-);Oligosaccharide Î±-4-glucosyltransferase (EC 2.4.1.161);[retaining] Î±-1,4-glucan branching enzyme (EC 2.4.1.18);[retaining] cyclomaltodextr…
G2T39.LaMBB09GL003716	40.3	4.5e-69	UVO20229.1	KN217_18175 (MsbA)	GT121	--	--	Stutzerimonas stutzeri DN36	Inverting undecapenyl-diphospho-oligosaccharyl transferase (O-antigen ligase) (EC 2.4.99.-);	NA
G2T39.LaMBB09GL003735	98.8	0.0e+00	APB83960.1	BAMY_17695	GT51	--	--	Bacillus amyloliquefaciens Y14	Peptidoglycan glycosyltransferase (EC 2.4.1.129);	NA
G2T39.LaMBB09GL003773	43.8	1.4e-100	CAE6089874.1	AARE701A_ LOCUS 14709	CE8	--	--	Arabidopsis arenosa	Pectin methylesterase (EC 3.1.1.11);	NA
G2T39.LaMBB09GL003782	49.5	7.1e-78	QWA11134.1	GTU79_29160 (RfbB) (fragment)	GT2	--	--	Sodalis ligni dw23	GDP-Man Î±-mannosyltransferase (EC 2.4.1.-);GDP-Man: Î²-mannosyltransferase (EC 2.4.1.-);GDP-Î²-L-Fuc : D-Glc-Î²-1,3-D-GalNAc-PP-Ph Î±-1,4-L-fucosyltransferase (EC 2.4.1.-);Hexosyltransferases (EC 2.4.1.-);LOS Î²-1,4-glucosyltransferase (EC 2.4.1.-);N-acetylgalactosaminyltransferase (EC 2.4.1.-);N-acetylglucosaminyltransferase (EC 2.4.1.-);UDP-Gal: Î±-GlcNAc-PP-lipid Î²-1,3-galactosyltransferase …	NA
G2T39.LaMBB09GL003784	97.3	7.8e-184	WBQ89804.1	OVA33_06160	GT0	--	--	Bacillus sp. KICET-1	Glycosyltransferases not yet assigned to a family	NA
G2T39.LaMBB09GL003788	46.5	1.3e-86	QCC76399.1	E2C04_02740	GT4	--	--	Nocardioides daphniae JCM 16608	1L-myo-inositol-1-P Î±-N-acetylglucoaminyltransferase (EC 2.4.1.-);EPS Î±-1,6-galactosyltransferase (EC 2.4.1.-);GDP-Man : Î±-1,4-mannosyltransferase (EC 2.4.1.-);GDP-Man Î±-mannosyltransferase (EC 2.4.1.-);GDP-Man: Î±-1,3-mannosyltransferase (EC 2.4.1.-);GDP-Man:queuosine Î±-mannosyltransferase (EC 2.4.1.-);GDP-Rha: Î±-1,3-rhamnosyltransferase (EC 2.4.1.-);Hexosyltransferases (EC 2.4.1.-);LPS Î±…	NA
G2T39.LaMBB09GL003790	99.6	3.3e-142	QGU49227.1	GG619_18110	GT2	--	--	Bacillus velezensis HN-Q-8	GDP-Man Î±-mannosyltransferase (EC 2.4.1.-);GDP-Man: Î²-mannosyltransferase (EC 2.4.1.-);GDP-Î²-L-Fuc : D-Glc-Î²-1,3-D-GalNAc-PP-Ph Î±-1,4-L-fucosyltransferase (EC 2.4.1.-);Hexosyltransferases (EC 2.4.1.-);LOS Î²-1,4-glucosyltransferase (EC 2.4.1.-);N-acetylgalactosaminyltransferase (EC 2.4.1.-);N-acetylglucosaminyltransferase (EC 2.4.1.-);UDP-Gal: Î±-GlcNAc-PP-lipid Î²-1,3-galactosyltransferase …	NA
G2T39.LaMBB09GL003797	100.0	2.0e-154	QGH58345.1	FZE25_17860	GT2	--	--	Bacillus velezensis ONU 553	GDP-Man Î±-mannosyltransferase (EC 2.4.1.-);GDP-Man: Î²-mannosyltransferase (EC 2.4.1.-);GDP-Î²-L-Fuc : D-Glc-Î²-1,3-D-GalNAc-PP-Ph Î±-1,4-L-fucosyltransferase (EC 2.4.1.-);Hexosyltransferases (EC 2.4.1.-);LOS Î²-1,4-glucosyltransferase (EC 2.4.1.-);N-acetylgalactosaminyltransferase (EC 2.4.1.-);N-acetylglucosaminyltransferase (EC 2.4.1.-);UDP-Gal: Î±-GlcNAc-PP-lipid Î²-1,3-galactosyltransferase …	NA
G2T39.LaMBB09GL003803	96.9	2.0e-281	QCC37823.1	E4T61_18205	GH32	--	--	Bacillus velezensis	[retaining] cycloinulo-oligosaccharide fructanotransferase (EC 2.4.1.-);[retaining] sucrose:sucrose 6-fructosyltransferase (6-SST) (EC 2.4.1.-);Sucrose 6 acetate Î²-2,1-fructosyltransferase (EC 2.4.1.-);[retaining] levansucrase / sucrose:fructan 6-fructosyltransferase (6-SFT) (EC 2.4.1.10);[retaining] fructan:fructan 1-fructosyltransferase (1-FFT) (EC 2.4.1.100);[retaining] fructan:fructan 6-fruc…	NA
G2T39.LaMBB09GL003810	100.0	4.4e-221	QKP72629.1	HT132_02400	GT119	--	--	Bacillus amyloliquefaciens R8-25	Peptidoglycan glycosyltransferase (EC 2.4.1.129);	NA
G2T39.LaMBB09GL003814	46.9	1.4e-29	ASK36628.1	CEK62_19780 (fragment)	GT4	--	--	Alcanivorax sp. N3-2A	1L-myo-inositol-1-P Î±-N-acetylglucoaminyltransferase (EC 2.4.1.-);EPS Î±-1,6-galactosyltransferase (EC 2.4.1.-);GDP-Man : Î±-1,4-mannosyltransferase (EC 2.4.1.-);GDP-Man Î±-mannosyltransferase (EC 2.4.1.-);GDP-Man: Î±-1,3-mannosyltransferase (EC 2.4.1.-);GDP-Man:queuosine Î±-mannosyltransferase (EC 2.4.1.-);GDP-Rha: Î±-1,3-rhamnosyltransferase (EC 2.4.1.-);Hexosyltransferases (EC 2.4.1.-);LPS Î±…	NA
G2T39.LaMBB09GL003822	47.2	4.2e-27	NP_466072.1	wall teichoic acid glycosylation protein (GtcA;lmo2549)	GT0	--	--	Listeria monocytogenes EGD-e	Glycosyltransferases not yet assigned to a family	NA
G2T39.LaMBB09GL003826	44.8	1.3e-52	AOT69328.1	Gferi_06930	GT2	--	--	Geosporobacter ferrireducens IRF9	GDP-Man Î±-mannosyltransferase (EC 2.4.1.-);GDP-Man: Î²-mannosyltransferase (EC 2.4.1.-);GDP-Î²-L-Fuc : D-Glc-Î²-1,3-D-GalNAc-PP-Ph Î±-1,4-L-fucosyltransferase (EC 2.4.1.-);Hexosyltransferases (EC 2.4.1.-);LOS Î²-1,4-glucosyltransferase (EC 2.4.1.-);N-acetylgalactosaminyltransferase (EC 2.4.1.-);N-acetylglucosaminyltransferase (EC 2.4.1.-);UDP-Gal: Î±-GlcNAc-PP-lipid Î²-1,3-galactosyltransferase …	NA
G2T39.LaMBB09GL003843	100.0	5.6e-153	AWM49772.1	DDT09_18750	GT8	--	--	Bacillus amyloliquefaciens ALB69	Hexosyltransferases (EC 2.4.1.-);UDP-Gal Î±-galactosyltransferase (EC 2.4.1.-);UDP-Gal:glucoside Î±-1,3-galactosyltransferase (EC 2.4.1.-);UDP-Glc: LOS Î±-1,3-glucosyltransferase (EC 2.4.1.-);UDP-GlcA: inositol phosphorylceramide Î±-glucuronosyltransferase (EC 2.4.1.-);UDP-GlcA: xylan Î±-glucuronyltransferase (EC 2.4.1.-);UDP-GlcNAc: Î±-N-acetylglucosaminyltransferase (EC 2.4.1.-);Î±-1,3-galactos…	NA
G2T39.LaMBB09GL003858	94.3	1.6e-240	AWM22781.1	DJ572_19345	GH4	--	--	Bacillus subtilis QB61	6-P-Î±-glucosidase (EC 3.2.1.122);Î±-glucuronidase (EC 3.2.1.139);Î±-glucosidase (EC 3.2.1.20);Î²-glucosidase (EC 3.2.1.21);Î±-galactosidase (EC 3.2.1.22);Galacturonan Î±-1,4-galacturonidase (EC 3.2.1.67);6-P-Î²-glucosidase (EC 3.2.1.86);	NA
G2T39.LaMBB09GL003874	83.3	4.0e-242	QIW78891.1	G4P54_03190	GH1	--	--	Bacillus tequilensis EA-CB0015	[retaining] anthocyanin 5-O-glucosyltransferase / 5-O-transglucosidase (EC 2.4.1.-);[retaining] anthocyanin 7-O-glucosyltransferase / 7-O-transglucosidase (EC 2.4.1.-);[retaining] Î²-transglucosidase (EC 2.4.1.-);Î±-L-arabinopyranosidase (EC 3.2.1.-);Î²-1,2-glucosidase (EC 3.2.1.-);Î²-rutinosidase /Î±-L-rhamnose-(1,6)-Î²-D-glucosidase (EC 3.2.1.-);Isoflavone 7-O-glucosyl Î²-glucosidase (EC 3.2.1.…	NA
G2T39.LaMBB09GL003876	45.7	1.2e-77	WMC91548.1	RBB56_11785	GH1	--	--	Kineothrix sp. MB12-C1	[retaining] anthocyanin 5-O-glucosyltransferase / 5-O-transglucosidase (EC 2.4.1.-);[retaining] anthocyanin 7-O-glucosyltransferase / 7-O-transglucosidase (EC 2.4.1.-);[retaining] Î²-transglucosidase (EC 2.4.1.-);Î±-L-arabinopyranosidase (EC 3.2.1.-);Î²-1,2-glucosidase (EC 3.2.1.-);Î²-rutinosidase /Î±-L-rhamnose-(1,6)-Î²-D-glucosidase (EC 3.2.1.-);Isoflavone 7-O-glucosyl Î²-glucosidase (EC 3.2.1.…	NA
G2T39.LaMBB09GL003878	100.0	1.5e-98	QHQ57112.1	GWK37_08045	GH26	--	--	Bacillus velezensis CACC 316	Mixed-linkage xylan-specific endo-Î²-1,4-xylanase (cleaves glycosidic bond after Î²-1,3-linkage) (EC 3.2.1.-);Exo-Î²-1,4-mannobiohydrolase / mannobiose-producing exo-Î²-mannanase (EC 3.2.1.100);Endo-Î²-1,3-xylanase (EC 3.2.1.32);Endo-Î²-1,4-glucanase (EC 3.2.1.4);Lichenase / endo-Î²-1,3-1,4-glucanase (EC 3.2.1.73);Endo-Î²-1,4-mannanase (EC 3.2.1.78);	NA
G2T39.LaMBB09GL003889	40.7	2.3e-48	WPC41997.1	Q6H37_00500	CE4	--	--	Clostridium sp. JS66	Chitin oligosaccharide deacetylase (EC 3.1.1.-);Acetylesterase (EC 3.1.1.6);Acetylxylan esterase (EC 3.1.1.72);LPS deacetylase (EC 3.5.1.-);Poly-Î²-1,6-N-acetylglucosamine deacetylase (EC 3.5.1.-);Peptidoglycan N-acetylglucosamine deacetylase (EC 3.5.1.104);Chitin deacetylase (EC 3.5.1.41);	NA
G2T39.LaMBB09GL003895	42.0	1.8e-64	ADN17640.1	Cyan7822_5779	GT2	--	--	Gloeothece verrucosa PCC 7822	GDP-Man Î±-mannosyltransferase (EC 2.4.1.-);GDP-Man: Î²-mannosyltransferase (EC 2.4.1.-);GDP-Î²-L-Fuc : D-Glc-Î²-1,3-D-GalNAc-PP-Ph Î±-1,4-L-fucosyltransferase (EC 2.4.1.-);Hexosyltransferases (EC 2.4.1.-);LOS Î²-1,4-glucosyltransferase (EC 2.4.1.-);N-acetylgalactosaminyltransferase (EC 2.4.1.-);N-acetylglucosaminyltransferase (EC 2.4.1.-);UDP-Gal: Î±-GlcNAc-PP-lipid Î²-1,3-galactosyltransferase …	NA
G2T39.LaMBB09GL003911	99.6	1.8e-145	QAR58829.1	EBA29_03838 (BglS)	GH16	--	--	Bacillus velezensis 83	[retaining] Î²-1,3-glucanosyltransglucosidase (EC 2.4.1.-);Î²-transglycosidase (EC 2.4.1.-);Chitin Î²-1,3/1,6-glucanosyltransferase (EC 2.4.1.-);Xyloglucan:xyloglucosyl transferase (EC 2.4.1.207);GlcNAc-Î±-1,4-Gal-releasing endo-Î²-galactosidase (EC 3.2.1.-);[retaining] Î²-1,3-glucanase (EC 3.2.1.-);Î±-carrageenase (EC 3.2.1.-);Î²-carrageenase (EC 3.2.1.-);Endo-Î²-1,4-galactosidase (EC 3.2.1.-);K…	NA
G2T39.LaMBB09GL003931	98.3	0.0e+00	UTQ08462.1	NMK97_20475	CBM0	--	--	Bacillus amyloliquefaciens KNU-28	Carbohydrate-binding modules not yet assigned to a family.	NA
G2T39.LaMBB09GL003931	98.3	0.0e+00	UTQ08462.1	NMK97_20475	CBM16	--	--	Bacillus amyloliquefaciens KNU-28	Carbohydrate-binding module 16. Binding to cellulose and glucomannan demonstrated [B. Bae et al (2008) J Biol Chem. 283:12415-25 (PMID: 18025086)]	NA
G2T39.LaMBB09GL003932	98.6	2.2e-208	AFJ64152.1	MUS_4319 (PelB)	PL1	--	--	Bacillus amyloliquefaciens Y2	Poly Î±-D-N-acetylgalactosaminuric acid lyase (EC 4.2.2.-);Pectin lyase (EC 4.2.2.10);Pectate lyase (EC 4.2.2.2);Exo-polygalacturonate lyase (EC 4.2.2.9);	NA
G2T39.LaMBB09GL003937	99.8	4.4e-278	AMQ69599.1	BAMY6639_10350	GH43	--	--	Bacillus amyloliquefaciens UMAF6639	Î±-1,2-L-arabinofuranosidase (EC 3.2.1.-);Î±-1,3-L-arabinofuranosidase (EC 3.2.1.-);Î±-1,4-L-arabinofuranosidase (EC 3.2.1.-);Exo-1,4-Î²-xylosidase (EC 3.2.1.-);Exo-Î±-1,5-L-arabinofuranosidase (EC 3.2.1.-);Exo-Î²-1,3-galactanase (EC 3.2.1.145);Î²-D-galactofuranosidase (EC 3.2.1.146);Xylan Î²-1,4-xylosidase (EC 3.2.1.37);Î±-L-arabinofuranosidase (EC 3.2.1.55);Î²-1,3-xylosidase (EC 3.2.1.72);Endo-…	NA
G2T39.LaMBB09GL004003	53.5	4.8e-133	AXG47089.1	PluTT01m_10120	GH13	--	--	Photorhabdus laumondii subsp. laumondii TT01	[retaining] Î±-glucoside phosphorylase	(EC 2.4.1.-);[retaining] Î±-maltosyltransferase (EC 2.4.1.-);[retaining] Î±-transglucosidase / Î±-glucosyltransferase (EC 2.4.1.-);[retaining] acarviosyltransferase (EC 2.4.1.-);Î±-1,6-maltooligosyltransferase (EC 2.4.1.-);Î±-glucosyltransferase (EC 2.4.1.-);Oligosaccharide Î±-4-glucosyltransferase (EC 2.4.1.161);[retaining] Î±-1,4-glucan branching enzyme (EC 2.4.1.18);[retaining] cyclomaltodextr…
G2T39.LaMBB09GL004052	100.0	4.9e-247	AUS17935.1	C0W57_17875	GT4	--	--	Bacillus velezensis 10075	1L-myo-inositol-1-P Î±-N-acetylglucoaminyltransferase (EC 2.4.1.-);EPS Î±-1,6-galactosyltransferase (EC 2.4.1.-);GDP-Man : Î±-1,4-mannosyltransferase (EC 2.4.1.-);GDP-Man Î±-mannosyltransferase (EC 2.4.1.-);GDP-Man: Î±-1,3-mannosyltransferase (EC 2.4.1.-);GDP-Man:queuosine Î±-mannosyltransferase (EC 2.4.1.-);GDP-Rha: Î±-1,3-rhamnosyltransferase (EC 2.4.1.-);Hexosyltransferases (EC 2.4.1.-);LPS Î±…	NA
G2T39.LaMBB09GL004055	99.8	2.3e-255	AWM46153.1	BAALB65_19850	GT4	--	--	Bacillus amyloliquefaciens ALB65	1L-myo-inositol-1-P Î±-N-acetylglucoaminyltransferase (EC 2.4.1.-);EPS Î±-1,6-galactosyltransferase (EC 2.4.1.-);GDP-Man : Î±-1,4-mannosyltransferase (EC 2.4.1.-);GDP-Man Î±-mannosyltransferase (EC 2.4.1.-);GDP-Man: Î±-1,3-mannosyltransferase (EC 2.4.1.-);GDP-Man:queuosine Î±-mannosyltransferase (EC 2.4.1.-);GDP-Rha: Î±-1,3-rhamnosyltransferase (EC 2.4.1.-);Hexosyltransferases (EC 2.4.1.-);LPS Î±…	NA
G2T39.LaMBB09GL004068	100.0	3.6e-278	UHC63253.1	K3G25_10615	GH68	--	--	Bacillus sp. FCW2	[retaining] levansucrase / sucrose:fructan 6-fructosyltransferase (6-SFT) (EC 2.4.1.10);[retaining] inulosucrase / sucrose:fructan 1-fructosyltransferase (EC 2.4.1.9);Î²-fructofuranosidase / invertase (EC 3.2.1.26);	NA
G2T39.LaMBB09GL004069	98.0	1.2e-305	CCP23685.1	BAM5036_3683 (LevB)	GH32	--	--	Bacillus velezensis UCMB5036	[retaining] cycloinulo-oligosaccharide fructanotransferase (EC 2.4.1.-);[retaining] sucrose:sucrose 6-fructosyltransferase (6-SST) (EC 2.4.1.-);Sucrose 6 acetate Î²-2,1-fructosyltransferase (EC 2.4.1.-);[retaining] levansucrase / sucrose:fructan 6-fructosyltransferase (6-SFT) (EC 2.4.1.10);[retaining] fructan:fructan 1-fructosyltransferase (1-FFT) (EC 2.4.1.100);[retaining] fructan:fructan 6-fruc…	NA
G2T39.LaMBB09GL004110	40.0	3.9e-50	QOV90613.1	IPV69_04410	CBM48	--	--	Phycisphaerales bacterium M1803	Modules of approx. 100 residues with glycogen-binding function, appended to GH13 modules. Also found in the beta subunit (glycogen-binding) of AMP-activated protein kinases (AMPK)	NA
