# Supplementary material for: Whole-Genome Sequencing and Analysis Reveals Plant Growth-Promoting Properties and Biocontrol Potential of the Crotalaria retusa Endophytic Bacillus velezensis Strain G2T39
Source: Microorganisms. 2026 Jan 7;14(1):123. doi: 10.3390/microorganisms14010123 (PMC12843875; doi:10.3390/microorganisms14010123)
Supplement: Supplementary file 1 [file microorganisms-14-00123-s001.zip › supplementary table S3.xlsx]

## Sheet: sup2
#CAZy_class	Match_number	Match_gene
AA1	1	G2T39.LaMBB09GL000075
AA10	1	G2T39.LaMBB09GL001885
AA5	1	G2T39.LaMBB09GL001864
CBM0	2	G2T39.LaMBB09GL003931;G2T39.LaMBB09GL001392
CBM12	2	G2T39.LaMBB09GL001397;G2T39.LaMBB09GL001105
CBM13	2	G2T39.LaMBB09GL000121;G2T39.LaMBB09GL001832
CBM16	1	G2T39.LaMBB09GL003931
CBM2	1	G2T39.LaMBB09GL001677
CBM26	1	G2T39.LaMBB09GL000277
CBM3	1	G2T39.LaMBB09GL001944
CBM34	1	G2T39.LaMBB09GL003426
CBM48	1	G2T39.LaMBB09GL004110
CBM50	34	G2T39.LaMBB09GL002404;G2T39.LaMBB09GL001340;G2T39.LaMBB09GL001665;G2T39.LaMBB09GL001404;G2T39.LaMBB09GL002499;G2T39.LaMBB09GL003536;G2T39.LaMBB09GL001478;G2T39.LaMBB09GL001012;G2T39.LaMBB09GL000989;G2T39.LaMBB09GL002717;G2T39.LaMBB09GL000845;G2T39.LaMBB09GL000019;G2T39.LaMBB09GL003125;G2T39.LaMBB09GL002286;G2T39.LaMBB09GL000670;G2T39.LaMBB09GL001007;G2T39.LaMBB09GL000811;G2T39.LaMBB09GL001899;G2T…
CBM6	2	G2T39.LaMBB09GL000240;G2T39.LaMBB09GL001951
CBM91	1	G2T39.LaMBB09GL001862
CE0	1	G2T39.LaMBB09GL002594
CE14	1	G2T39.LaMBB09GL002236
CE4	7	G2T39.LaMBB09GL002588;G2T39.LaMBB09GL001771;G2T39.LaMBB09GL003192;G2T39.LaMBB09GL000864;G2T39.LaMBB09GL003889;G2T39.LaMBB09GL001036;G2T39.LaMBB09GL000157
CE7	1	G2T39.LaMBB09GL000293
CE8	4	G2T39.LaMBB09GL003277;G2T39.LaMBB09GL002241;G2T39.LaMBB09GL003773;G2T39.LaMBB09GL002289
CE9	1	G2T39.LaMBB09GL003463
GH0	8	G2T39.LaMBB09GL000811;G2T39.LaMBB09GL003180;G2T39.LaMBB09GL001339;G2T39.LaMBB09GL000883;G2T39.LaMBB09GL000337;G2T39.LaMBB09GL000215;G2T39.LaMBB09GL001891;G2T39.LaMBB09GL002826
GH1	7	G2T39.LaMBB09GL003876;G2T39.LaMBB09GL002164;G2T39.LaMBB09GL003545;G2T39.LaMBB09GL002090;G2T39.LaMBB09GL003874;G2T39.LaMBB09GL000310;G2T39.LaMBB09GL001280
GH100	2	G2T39.LaMBB09GL001456;G2T39.LaMBB09GL001691
GH101	1	G2T39.LaMBB09GL002402
GH126	1	G2T39.LaMBB09GL000409
GH13	14	G2T39.LaMBB09GL000258;G2T39.LaMBB09GL003684;G2T39.LaMBB09GL004003;G2T39.LaMBB09GL003572;G2T39.LaMBB09GL000277;G2T39.LaMBB09GL000717;G2T39.LaMBB09GL000604;G2T39.LaMBB09GL000839;G2T39.LaMBB09GL003038;G2T39.LaMBB09GL002976;G2T39.LaMBB09GL003420;G2T39.LaMBB09GL000194;G2T39.LaMBB09GL000840;G2T39.LaMBB09GL003426
GH130	1	G2T39.LaMBB09GL001001
GH16	1	G2T39.LaMBB09GL003911
GH170	1	G2T39.LaMBB09GL000175
GH171	1	G2T39.LaMBB09GL000171
GH18	2	G2T39.LaMBB09GL001404;G2T39.LaMBB09GL000019
GH19	1	G2T39.LaMBB09GL001713
GH23	5	G2T39.LaMBB09GL002819;G2T39.LaMBB09GL000684;G2T39.LaMBB09GL001222;G2T39.LaMBB09GL002318;G2T39.LaMBB09GL002034
GH26	1	G2T39.LaMBB09GL003878
GH27	1	G2T39.LaMBB09GL000103
GH28	4	G2T39.LaMBB09GL002566;G2T39.LaMBB09GL002806;G2T39.LaMBB09GL000801;G2T39.LaMBB09GL003357
GH3	2	G2T39.LaMBB09GL001934;G2T39.LaMBB09GL000172
GH30	2	G2T39.LaMBB09GL002089;G2T39.LaMBB09GL001949
GH31	1	G2T39.LaMBB09GL000120
GH32	3	G2T39.LaMBB09GL004069;G2T39.LaMBB09GL003414;G2T39.LaMBB09GL003803
GH34	2	G2T39.LaMBB09GL000127;G2T39.LaMBB09GL002245
GH36	1	G2T39.LaMBB09GL003415
GH4	4	G2T39.LaMBB09GL003858;G2T39.LaMBB09GL002942;G2T39.LaMBB09GL000882;G2T39.LaMBB09GL000880
GH43	5	G2T39.LaMBB09GL002793;G2T39.LaMBB09GL002324;G2T39.LaMBB09GL001951;G2T39.LaMBB09GL003937;G2T39.LaMBB09GL001862
GH46	1	G2T39.LaMBB09GL003211
GH5	2	G2T39.LaMBB09GL001944;G2T39.LaMBB09GL002713
GH51	2	G2T39.LaMBB09GL002763;G2T39.LaMBB09GL002784
GH53	1	G2T39.LaMBB09GL001274
GH65	1	G2T39.LaMBB09GL003421
GH68	1	G2T39.LaMBB09GL004068
GH73	2	G2T39.LaMBB09GL003022;G2T39.LaMBB09GL003544
GH77	1	G2T39.LaMBB09GL001757
GT0	5	G2T39.LaMBB09GL000782;G2T39.LaMBB09GL003822;G2T39.LaMBB09GL003784;G2T39.LaMBB09GL000784;G2T39.LaMBB09GL003534
GT1	4	G2T39.LaMBB09GL001977;G2T39.LaMBB09GL000571;G2T39.LaMBB09GL002070;G2T39.LaMBB09GL001292
GT119	5	G2T39.LaMBB09GL003810;G2T39.LaMBB09GL001579;G2T39.LaMBB09GL003640;G2T39.LaMBB09GL000088;G2T39.LaMBB09GL001620
GT121	2	G2T39.LaMBB09GL003525;G2T39.LaMBB09GL003716
GT122	1	G2T39.LaMBB09GL003391
GT2	25	G2T39.LaMBB09GL000790;G2T39.LaMBB09GL003895;G2T39.LaMBB09GL003782;G2T39.LaMBB09GL002116;G2T39.LaMBB09GL001363;G2T39.LaMBB09GL003523;G2T39.LaMBB09GL001391;G2T39.LaMBB09GL003610;G2T39.LaMBB09GL003539;G2T39.LaMBB09GL003388;G2T39.LaMBB09GL000207;G2T39.LaMBB09GL003826;G2T39.LaMBB09GL002520;G2T39.LaMBB09GL001276;G2T39.LaMBB09GL003797;G2T39.LaMBB09GL003194;G2T39.LaMBB09GL003790;G2T39.LaMBB09GL003387;G2T…
GT26	1	G2T39.LaMBB09GL003542
GT28	2	G2T39.LaMBB09GL002178;G2T39.LaMBB09GL001621
GT30	1	G2T39.LaMBB09GL002397
GT4	12	G2T39.LaMBB09GL001586;G2T39.LaMBB09GL002917;G2T39.LaMBB09GL003540;G2T39.LaMBB09GL003394;G2T39.LaMBB09GL004052;G2T39.LaMBB09GL003527;G2T39.LaMBB09GL003814;G2T39.LaMBB09GL003392;G2T39.LaMBB09GL003522;G2T39.LaMBB09GL004055;G2T39.LaMBB09GL002235;G2T39.LaMBB09GL003788
GT51	4	G2T39.LaMBB09GL002221;G2T39.LaMBB09GL003064;G2T39.LaMBB09GL003735;G2T39.LaMBB09GL001087
GT8	1	G2T39.LaMBB09GL003843
GT9	1	G2T39.LaMBB09GL000133
PL1	2	G2T39.LaMBB09GL003932;G2T39.LaMBB09GL000804
PL9	1	G2T39.LaMBB09GL003491
